# Supplementary material for: Genomic Diversity of SARS-CoV-2 During Early Introduction into the United States National Capital Region
Source: medRxiv. 2020 Aug 23:2020.08.13.20174136. Originally published 2020 Aug 15. Preprint. [Version 2] doi: 10.1101/2020.08.13.20174136 (PMC7430609; doi:10.1101/2020.08.13.20174136)
Supplement: Supplement 2020 [file 93283-2020.08.13.20174136-1.xlsx]

## Sheet: TableS1
Supplemental Table 1. Aggregate JHHS diagnostic tests by date.
verification_date	positive_count
2020-03-01	0
2020-03-02	0
2020-03-03	0
2020-03-04	0
2020-03-05	0
2020-03-06	0
2020-03-07	0
2020-03-08	0
2020-03-09	0
2020-03-10	0
2020-03-11	0
2020-03-12	0
2020-03-13	9
2020-03-14	2
2020-03-15	5
2020-03-16	17
2020-03-17	11
2020-03-18	19
2020-03-19	15
2020-03-20	21
2020-03-21	37
2020-03-22	20
2020-03-23	26
2020-03-24	54
2020-03-25	41
2020-03-26	53
2020-03-27	68
2020-03-28	77
2020-03-29	32
2020-03-30	43
2020-03-31	68
