# Supplementary material for: Genomic Diversity of SARS-CoV-2 During Early Introduction into the United States National Capital Region
Source: medRxiv. 2020 Aug 23:2020.08.13.20174136. Originally published 2020 Aug 15. Preprint. [Version 2] doi: 10.1101/2020.08.13.20174136 (PMC7430609; doi:10.1101/2020.08.13.20174136)
Supplement: Supplement 2020 [file 93283-2020.08.13.20174136-4.xlsx]

## Sheet: TableS4
Supplemental Table 4. Accession numbers of samples used in genetic distance analysis.
dataset	accession
Global 1K	MT450920.1
Global 1K	MT126808.1
Global 1K	MT534285.1
Global 1K	MT276597.1
Global 1K	MT066156.1
Global 1K	MT077125.1
Global 1K	MT304474.1
Global 1K	MT304475.1
Global 1K	MT374101.1
Global 1K	MT506210.1
Global 1K	MT324062.1
Global 1K	EPI_ISL_418241
Global 1K	EPI_ISL_418242
Global 1K	EPI_ISL_420037
Global 1K	EPI_ISL_420600
Global 1K	EPI_ISL_420599
Global 1K	EPI_ISL_420598
Global 1K	EPI_ISL_430795
Global 1K	EPI_ISL_430797
Global 1K	EPI_ISL_430798
Global 1K	EPI_ISL_430801
Global 1K	EPI_ISL_407894
Global 1K	EPI_ISL_407896
Global 1K	EPI_ISL_414414
Global 1K	EPI_ISL_418799
Global 1K	EPI_ISL_450195
Global 1K	EPI_ISL_406844
Global 1K	EPI_ISL_416410
Global 1K	EPI_ISL_416411
Global 1K	EPI_ISL_416415
Global 1K	EPI_ISL_419734
Global 1K	EPI_ISL_426660
Global 1K	EPI_ISL_426967
Global 1K	EPI_ISL_427030
Global 1K	EPI_ISL_427052
Global 1K	EPI_ISL_430558
Global 1K	EPI_ISL_455603
Global 1K	EPI_ISL_419655
Global 1K	EPI_ISL_419656
Global 1K	EPI_ISL_419670
Global 1K	EPI_ISL_437926
Global 1K	EPI_ISL_437932
Global 1K	EPI_ISL_437976
Global 1K	EPI_ISL_437981
Global 1K	EPI_ISL_437990
Global 1K	EPI_ISL_437993
Global 1K	EPI_ISL_437994
Global 1K	EPI_ISL_437995
Global 1K	EPI_ISL_438047
Global 1K	EPI_ISL_438102
Global 1K	EPI_ISL_415159
Global 1K	EPI_ISL_407976
Global 1K	EPI_ISL_425057
Global 1K	EPI_ISL_425058
Global 1K	EPI_ISL_425051
Global 1K	EPI_ISL_434363
Global 1K	EPI_ISL_451165
Global 1K	EPI_ISL_447129
Global 1K	EPI_ISL_458139
Global 1K	EPI_ISL_450873
Global 1K	EPI_ISL_427293
Global 1K	EPI_ISL_429669
Global 1K	EPI_ISL_426580
Global 1K	EPI_ISL_415128
Global 1K	EPI_ISL_412964
Global 1K	EPI_ISL_413016
Global 1K	EPI_ISL_414014
Global 1K	EPI_ISL_414015
Global 1K	EPI_ISL_416032
Global 1K	EPI_ISL_443187
Global 1K	EPI_ISL_435674
Global 1K	EPI_ISL_435675
Global 1K	EPI_ISL_435676
Global 1K	EPI_ISL_435677
Global 1K	EPI_ISL_411902
Global 1K	EPI_ISL_415578
Global 1K	EPI_ISL_415580
Global 1K	EPI_ISL_412965
Global 1K	EPI_ISL_418836
Global 1K	EPI_ISL_415577
Global 1K	EPI_ISL_418843
Global 1K	EPI_ISL_413014
Global 1K	EPI_ISL_425177
Global 1K	EPI_ISL_413015
Global 1K	EPI_ISL_418377
Global 1K	EPI_ISL_418327
Global 1K	EPI_ISL_418325
Global 1K	EPI_ISL_418343
Global 1K	EPI_ISL_418379
Global 1K	EPI_ISL_418326
Global 1K	EPI_ISL_418345
Global 1K	EPI_ISL_450317
Global 1K	EPI_ISL_450747
Global 1K	EPI_ISL_445301
Global 1K	EPI_ISL_445274
Global 1K	EPI_ISL_445298
Global 1K	EPI_ISL_445319
Global 1K	EPI_ISL_445329
Global 1K	EPI_ISL_445346
Global 1K	EPI_ISL_445286
Global 1K	EPI_ISL_456117
Global 1K	EPI_ISL_456134
Global 1K	EPI_ISL_456135
Global 1K	EPI_ISL_456138
Global 1K	EPI_ISL_456149
Global 1K	EPI_ISL_456126
Global 1K	EPI_ISL_456143
Global 1K	EPI_ISL_434533
Global 1K	EPI_ISL_434535
Global 1K	EPI_ISL_434536
Global 1K	EPI_ISL_434540
Global 1K	EPI_ISL_434538
Global 1K	EPI_ISL_434539
Global 1K	EPI_ISL_454581
Global 1K	EPI_ISL_454583
Global 1K	EPI_ISL_455566
Global 1K	EPI_ISL_454592
Global 1K	EPI_ISL_454578
Global 1K	EPI_ISL_454605
Global 1K	EPI_ISL_451934
Global 1K	EPI_ISL_416742
Global 1K	EPI_ISL_426883
Global 1K	EPI_ISL_426887
Global 1K	EPI_ISL_426890
Global 1K	EPI_ISL_426894
Global 1K	EPI_ISL_426884
Global 1K	EPI_ISL_426886
Global 1K	EPI_ISL_417950
Global 1K	EPI_ISL_420843
Global 1K	EPI_ISL_417946
Global 1K	EPI_ISL_417437
Global 1K	EPI_ISL_417440
Global 1K	EPI_ISL_414647
Global 1K	EPI_ISL_429295
Global 1K	EPI_ISL_444828
Global 1K	EPI_ISL_436965
Global 1K	EPI_ISL_444964
Global 1K	EPI_ISL_429412
Global 1K	EPI_ISL_429418
Global 1K	EPI_ISL_429504
Global 1K	EPI_ISL_416142
Global 1K	EPI_ISL_416143
Global 1K	EPI_ISL_417482
Global 1K	EPI_ISL_422563
Global 1K	EPI_ISL_430820
Global 1K	EPI_ISL_430819
Global 1K	EPI_ISL_407071
Global 1K	EPI_ISL_407073
Global 1K	EPI_ISL_414040
Global 1K	EPI_ISL_414041
Global 1K	EPI_ISL_414042
Global 1K	EPI_ISL_414043
Global 1K	EPI_ISL_414044
Global 1K	EPI_ISL_417216
Global 1K	EPI_ISL_423609
Global 1K	EPI_ISL_423691
Global 1K	EPI_ISL_423699
Global 1K	EPI_ISL_423083
Global 1K	EPI_ISL_425023
Global 1K	EPI_ISL_423300
Global 1K	EPI_ISL_423306
Global 1K	EPI_ISL_407079
Global 1K	EPI_ISL_418391
Global 1K	EPI_ISL_418392
Global 1K	EPI_ISL_418394
Global 1K	EPI_ISL_418397
Global 1K	EPI_ISL_418403
Global 1K	EPI_ISL_418406
Global 1K	EPI_ISL_412971
Global 1K	EPI_ISL_413603
Global 1K	EPI_ISL_418430
Global 1K	EPI_ISL_420604
Global 1K	EPI_ISL_437689
Global 1K	EPI_ISL_437690
Global 1K	EPI_ISL_414600
Global 1K	EPI_ISL_414626
Global 1K	EPI_ISL_414628
Global 1K	EPI_ISL_428358
Global 1K	EPI_ISL_406596
Global 1K	EPI_ISL_406597
Global 1K	EPI_ISL_411219
Global 1K	EPI_ISL_408430
Global 1K	EPI_ISL_411218
Global 1K	EPI_ISL_408431
Global 1K	EPI_ISL_443300
Global 1K	EPI_ISL_417335
Global 1K	EPI_ISL_417336
Global 1K	EPI_ISL_414625
Global 1K	EPI_ISL_410486
Global 1K	EPI_ISL_428855
Global 1K	EPI_ISL_428856
Global 1K	EPI_ISL_420140
Global 1K	EPI_ISL_420142
Global 1K	EPI_ISL_416479
Global 1K	EPI_ISL_416477
Global 1K	EPI_ISL_416480
Global 1K	EPI_ISL_415641
Global 1K	EPI_ISL_416478
Global 1K	EPI_ISL_416481
Global 1K	EPI_ISL_415644
Global 1K	EPI_ISL_452103
Global 1K	EPI_ISL_437229
Global 1K	EPI_ISL_437259
Global 1K	EPI_ISL_437265
Global 1K	EPI_ISL_451937
Global 1K	EPI_ISL_451939
Global 1K	EPI_ISL_451944
Global 1K	EPI_ISL_406862
Global 1K	EPI_ISL_450209
Global 1K	EPI_ISL_450200
Global 1K	EPI_ISL_450199
Global 1K	EPI_ISL_450203
Global 1K	EPI_ISL_414499
Global 1K	EPI_ISL_414504
Global 1K	EPI_ISL_414505
Global 1K	EPI_ISL_414508
Global 1K	EPI_ISL_414509
Global 1K	EPI_ISL_414574
Global 1K	EPI_ISL_422382
Global 1K	EPI_ISL_422387
Global 1K	EPI_ISL_422405
Global 1K	EPI_ISL_422394
Global 1K	EPI_ISL_422397
Global 1K	EPI_ISL_422403
Global 1K	EPI_ISL_430469
Global 1K	EPI_ISL_434480
Global 1K	EPI_ISL_434481
Global 1K	EPI_ISL_437880
Global 1K	EPI_ISL_437882
Global 1K	EPI_ISL_437883
Global 1K	EPI_ISL_447643
Global 1K	EPI_ISL_437874
Global 1K	EPI_ISL_444998
Global 1K	EPI_ISL_444999
Global 1K	EPI_ISL_445000
Global 1K	EPI_ISL_428448
Global 1K	EPI_ISL_416315
Global 1K	EPI_ISL_420455
Global 1K	EPI_ISL_417182
Global 1K	EPI_ISL_417177
Global 1K	EPI_ISL_417195
Global 1K	EPI_ISL_419215
Global 1K	EPI_ISL_419225
Global 1K	EPI_ISL_419245
Global 1K	EPI_ISL_419250
Global 1K	EPI_ISL_434564
Global 1K	EPI_ISL_434565
Global 1K	EPI_ISL_434566
Global 1K	EPI_ISL_434568
Global 1K	EPI_ISL_450409
Global 1K	EPI_ISL_450404
Global 1K	EPI_ISL_450405
Global 1K	EPI_ISL_435420
Global 1K	EPI_ISL_435419
Global 1K	EPI_ISL_435409
Global 1K	EPI_ISL_435416
Global 1K	EPI_ISL_435417
Global 1K	EPI_ISL_435430
Global 1K	EPI_ISL_435425
Global 1K	EPI_ISL_417780
Global 1K	EPI_ISL_417765
Global 1K	EPI_ISL_417776
Global 1K	EPI_ISL_417751
Global 1K	EPI_ISL_417850
Global 1K	EPI_ISL_417687
Global 1K	EPI_ISL_417856
Global 1K	EPI_ISL_417768
Global 1K	EPI_ISL_413522
Global 1K	EPI_ISL_413523
Global 1K	EPI_ISL_421668
Global 1K	EPI_ISL_421669
Global 1K	EPI_ISL_421672
Global 1K	EPI_ISL_435062
Global 1K	EPI_ISL_436416
Global 1K	EPI_ISL_454531
Global 1K	EPI_ISL_454536
Global 1K	EPI_ISL_458079
Global 1K	EPI_ISL_458081
Global 1K	EPI_ISL_437187
Global 1K	EPI_ISL_437189
Global 1K	EPI_ISL_437191
Global 1K	EPI_ISL_435282
Global 1K	EPI_ISL_435283
Global 1K	EPI_ISL_424349
Global 1K	EPI_ISL_437512
Global 1K	EPI_ISL_445088
Global 1K	EPI_ISL_418516
Global 1K	EPI_ISL_418548
Global 1K	EPI_ISL_418582
Global 1K	EPI_ISL_418583
Global 1K	EPI_ISL_418584
Global 1K	EPI_ISL_417432
Global 1K	EPI_ISL_418581
Global 1K	EPI_ISL_447447
Global 1K	EPI_ISL_447407
Global 1K	EPI_ISL_447406
Global 1K	EPI_ISL_447329
Global 1K	EPI_ISL_447319
Global 1K	EPI_ISL_447298
Global 1K	EPI_ISL_447286
Global 1K	EPI_ISL_419211
Global 1K	EPI_ISL_457749
Global 1K	EPI_ISL_457826
Global 1K	EPI_ISL_417419
Global 1K	EPI_ISL_451298
Global 1K	EPI_ISL_451299
Global 1K	EPI_ISL_451300
Global 1K	EPI_ISL_410545
Global 1K	EPI_ISL_451302
Global 1K	EPI_ISL_451306
Global 1K	EPI_ISL_451307
Global 1K	EPI_ISL_412974
Global 1K	EPI_ISL_418258
Global 1K	EPI_ISL_420565
Global 1K	EPI_ISL_429228
Global 1K	EPI_ISL_429231
Global 1K	EPI_ISL_429233
Global 1K	EPI_ISL_417445
Global 1K	EPI_ISL_450792
Global 1K	EPI_ISL_450793
Global 1K	EPI_ISL_450794
Global 1K	EPI_ISL_450796
Global 1K	EPI_ISL_450797
Global 1K	EPI_ISL_450798
Global 1K	EPI_ISL_450799
Global 1K	EPI_ISL_407084
Global 1K	EPI_ISL_416568
Global 1K	EPI_ISL_416581
Global 1K	EPI_ISL_416601
Global 1K	EPI_ISL_416603
Global 1K	EPI_ISL_416616
Global 1K	EPI_ISL_416622
Global 1K	EPI_ISL_412969
Global 1K	EPI_ISL_420890
Global 1K	EPI_ISL_445183
Global 1K	EPI_ISL_408669
Global 1K	EPI_ISL_410531
Global 1K	EPI_ISL_410532
Global 1K	EPI_ISL_419301
Global 1K	EPI_ISL_419307
Global 1K	EPI_ISL_419311
Global 1K	EPI_ISL_416524
Global 1K	EPI_ISL_416525
Global 1K	EPI_ISL_408665
Global 1K	EPI_ISL_408666
Global 1K	EPI_ISL_408667
Global 1K	EPI_ISL_429992
Global 1K	EPI_ISL_429996
Global 1K	EPI_ISL_429998
Global 1K	EPI_ISL_430000
Global 1K	EPI_ISL_430005
Global 1K	EPI_ISL_430006
Global 1K	EPI_ISL_430014
Global 1K	EPI_ISL_454571
Global 1K	EPI_ISL_454572
Global 1K	EPI_ISL_435045
Global 1K	EPI_ISL_435046
Global 1K	EPI_ISL_435047
Global 1K	EPI_ISL_457836
Global 1K	EPI_ISL_457843
Global 1K	EPI_ISL_425118
Global 1K	EPI_ISL_426164
Global 1K	EPI_ISL_426166
Global 1K	EPI_ISL_426168
Global 1K	EPI_ISL_427810
Global 1K	EPI_ISL_421652
Global 1K	EPI_ISL_422424
Global 1K	EPI_ISL_422427
Global 1K	EPI_ISL_416541
Global 1K	EPI_ISL_416458
Global 1K	EPI_ISL_416542
Global 1K	EPI_ISL_416543
Global 1K	EPI_ISL_421653
Global 1K	EPI_ISL_437092
Global 1K	EPI_ISL_437095
Global 1K	EPI_ISL_421654
Global 1K	EPI_ISL_421655
Global 1K	EPI_ISL_426287
Global 1K	EPI_ISL_426288
Global 1K	EPI_ISL_450508
Global 1K	EPI_ISL_450509
Global 1K	EPI_ISL_450511
Global 1K	EPI_ISL_450512
Global 1K	EPI_ISL_450514
Global 1K	EPI_ISL_450515
Global 1K	EPI_ISL_419562
Global 1K	EPI_ISL_419565
Global 1K	EPI_ISL_419572
Global 1K	EPI_ISL_429721
Global 1K	EPI_ISL_419581
Global 1K	EPI_ISL_429765
Global 1K	EPI_ISL_429762
Global 1K	EPI_ISL_421756
Global 1K	EPI_ISL_413593
Global 1K	EPI_ISL_417918
Global 1K	EPI_ISL_417917
Global 1K	EPI_ISL_430443
Global 1K	EPI_ISL_430441
Global 1K	EPI_ISL_430442
Global 1K	EPI_ISL_430440
Global 1K	EPI_ISL_430439
Global 1K	EPI_ISL_455790
Global 1K	EPI_ISL_455791
Global 1K	EPI_ISL_455792
Global 1K	EPI_ISL_430444
Global 1K	EPI_ISL_416829
Global 1K	EPI_ISL_416866
Global 1K	EPI_ISL_416884
Global 1K	EPI_ISL_416885
Global 1K	EPI_ISL_416886
Global 1K	EPI_ISL_416907
Global 1K	EPI_ISL_426362
Global 1K	EPI_ISL_426363
Global 1K	EPI_ISL_424345
Global 1K	EPI_ISL_424348
Global 1K	EPI_ISL_424626
Global 1K	EPI_ISL_412972
Global 1K	EPI_ISL_452139
Global 1K	EPI_ISL_455432
Global 1K	EPI_ISL_455434
Global 1K	EPI_ISL_410301
Global 1K	EPI_ISL_454752
Global 1K	EPI_ISL_454788
Global 1K	EPI_ISL_454791
Global 1K	EPI_ISL_454750
Global 1K	EPI_ISL_454751
Global 1K	EPI_ISL_413581
Global 1K	EPI_ISL_413586
Global 1K	EPI_ISL_454756
Global 1K	EPI_ISL_454764
Global 1K	EPI_ISL_454774
Global 1K	EPI_ISL_454785
Global 1K	EPI_ISL_454786
Global 1K	EPI_ISL_454753
Global 1K	EPI_ISL_454754
Global 1K	EPI_ISL_413490
Global 1K	EPI_ISL_456158
Global 1K	EPI_ISL_456166
Global 1K	EPI_ISL_456176
Global 1K	EPI_ISL_456204
Global 1K	EPI_ISL_456210
Global 1K	EPI_ISL_456238
Global 1K	EPI_ISL_456244
Global 1K	EPI_ISL_413550
Global 1K	EPI_ISL_455412
Global 1K	EPI_ISL_455413
Global 1K	EPI_ISL_455419
Global 1K	EPI_ISL_455422
Global 1K	EPI_ISL_455424
Global 1K	EPI_ISL_455429
Global 1K	EPI_ISL_417483
Global 1K	EPI_ISL_417484
Global 1K	EPI_ISL_417490
Global 1K	EPI_ISL_420135
Global 1K	EPI_ISL_417488
Global 1K	EPI_ISL_417489
Global 1K	EPI_ISL_420134
Global 1K	EPI_ISL_420136
Global 1K	EPI_ISL_420139
Global 1K	EPI_ISL_420312
Global 1K	EPI_ISL_447837
Global 1K	EPI_ISL_447838
Global 1K	EPI_ISL_447839
Global 1K	EPI_ISL_450349
Global 1K	EPI_ISL_457706
Global 1K	EPI_ISL_457939
Global 1K	EPI_ISL_457976
Global 1K	EPI_ISL_457979
Global 1K	EPI_ISL_457987
Global 1K	EPI_ISL_457991
Global 1K	EPI_ISL_457998
Global 1K	EPI_ISL_457701
Global 1K	EPI_ISL_457704
Global 1K	EPI_ISL_417444
Global 1K	EPI_ISL_451958
Global 1K	EPI_ISL_419313
Global 1K	EPI_ISL_415152
Global 1K	EPI_ISL_415787
Global 1K	EPI_ISL_434554
Global 1K	EPI_ISL_434555
Global 1K	EPI_ISL_434556
Global 1K	EPI_ISL_434558
Global 1K	EPI_ISL_451973
Global 1K	EPI_ISL_451985
Global 1K	EPI_ISL_455440
Global 1K	EPI_ISL_455445
Global 1K	EPI_ISL_455447
Global 1K	EPI_ISL_455451
Global 1K	EPI_ISL_455453
Global 1K	EPI_ISL_413647
Global 1K	EPI_ISL_413648
Global 1K	EPI_ISL_419386
Global 1K	EPI_ISL_419387
Global 1K	EPI_ISL_453859
Global 1K	EPI_ISL_453867
Global 1K	EPI_ISL_454239
Global 1K	EPI_ISL_434541
Global 1K	EPI_ISL_434550
Global 1K	EPI_ISL_434543
Global 1K	EPI_ISL_434545
Global 1K	EPI_ISL_434546
Global 1K	EPI_ISL_434549
Global 1K	EPI_ISL_427404
Global 1K	EPI_ISL_427412
Global 1K	EPI_ISL_427415
Global 1K	EPI_ISL_427419
Global 1K	EPI_ISL_428924
Global 1K	EPI_ISL_428882
Global 1K	EPI_ISL_428877
Global 1K	EPI_ISL_428887
Global 1K	EPI_ISL_428905
Global 1K	EPI_ISL_415710
Global 1K	EPI_ISL_428883
Global 1K	EPI_ISL_437469
Global 1K	EPI_ISL_437471
Global 1K	EPI_ISL_437473
Global 1K	EPI_ISL_437491
Global 1K	EPI_ISL_437492
Global 1K	EPI_ISL_437495
Global 1K	EPI_ISL_437481
Global 1K	EPI_ISL_418206
Global 1K	EPI_ISL_418207
Global 1K	EPI_ISL_418211
Global 1K	EPI_ISL_418212
Global 1K	EPI_ISL_418216
Global 1K	EPI_ISL_420072
Global 1K	EPI_ISL_420076
Global 1K	EPI_ISL_420077
Global 1K	EPI_ISL_451323
Global 1K	EPI_ISL_451330
Global 1K	EPI_ISL_451336
Global 1K	EPI_ISL_451339
Global 1K	EPI_ISL_451347
Global 1K	EPI_ISL_451355
Global 1K	EPI_ISL_451361
Global 1K	EPI_ISL_451363
Global 1K	EPI_ISL_406973
Global 1K	EPI_ISL_414378
Global 1K	EPI_ISL_418995
Global 1K	EPI_ISL_414379
Global 1K	EPI_ISL_443223
Global 1K	EPI_ISL_414380
Global 1K	EPI_ISL_418998
Global 1K	EPI_ISL_418996
Global 1K	EPI_ISL_418997
Global 1K	EPI_ISL_418999
Global 1K	EPI_ISL_419001
Global 1K	EPI_ISL_407987
Global 1K	EPI_ISL_418993
Global 1K	EPI_ISL_420099
Global 1K	EPI_ISL_420107
Global 1K	EPI_ISL_418994
Global 1K	EPI_ISL_428822
Global 1K	EPI_ISL_428831
Global 1K	EPI_ISL_410713
Global 1K	EPI_ISL_435700
Global 1K	EPI_ISL_417877
Global 1K	EPI_ISL_417878
Global 1K	EPI_ISL_417879
Global 1K	EPI_ISL_417880
Global 1K	EPI_ISL_420295
Global 1K	EPI_ISL_420294
Global 1K	EPI_ISL_420541
Global 1K	EPI_ISL_426379
Global 1K	EPI_ISL_455636
Global 1K	EPI_ISL_436684
Global 1K	EPI_ISL_421573
Global 1K	EPI_ISL_430297
Global 1K	EPI_ISL_450297
Global 1K	EPI_ISL_450299
Global 1K	EPI_ISL_407193
Global 1K	EPI_ISL_412869
Global 1K	EPI_ISL_412870
Global 1K	EPI_ISL_412871
Global 1K	EPI_ISL_413018
Global 1K	EPI_ISL_455314
Global 1K	EPI_ISL_452772
Global 1K	EPI_ISL_452692
Global 1K	EPI_ISL_452602
Global 1K	EPI_ISL_452530
Global 1K	EPI_ISL_452497
Global 1K	EPI_ISL_455326
Global 1K	EPI_ISL_430719
Global 1K	EPI_ISL_436203
Global 1K	EPI_ISL_436260
Global 1K	EPI_ISL_436361
Global 1K	EPI_ISL_447505
Global 1K	EPI_ISL_416485
Global 1K	EPI_ISL_428670
Global 1K	EPI_ISL_428673
Global 1K	EPI_ISL_428671
Global 1K	EPI_ISL_428672
Global 1K	EPI_ISL_411951
Global 1K	EPI_ISL_430847
Global 1K	EPI_ISL_452229
Global 1K	EPI_ISL_452231
Global 1K	EPI_ISL_454446
Global 1K	EPI_ISL_429121
Global 1K	EPI_ISL_429129
Global 1K	EPI_ISL_455874
Global 1K	EPI_ISL_429160
Global 1K	EPI_ISL_451671
Global 1K	EPI_ISL_451679
Global 1K	EPI_ISL_451683
Global 1K	EPI_ISL_451700
Global 1K	EPI_ISL_451762
Global 1K	EPI_ISL_451785
Global 1K	EPI_ISL_451827
Global 1K	EPI_ISL_418273
Global 1K	EPI_ISL_418274
Global 1K	EPI_ISL_413999
Global 1K	EPI_ISL_415456
Global 1K	EPI_ISL_415454
Global 1K	EPI_ISL_413997
Global 1K	EPI_ISL_415698
Global 1K	EPI_ISL_444275
Global 1K	EPI_ISL_403963
Global 1K	EPI_ISL_458025
Global 1K	EPI_ISL_455912
Global 1K	EPI_ISL_455917
Global 1K	EPI_ISL_455919
Global 1K	EPI_ISL_455921
Global 1K	EPI_ISL_455924
Global 1K	EPI_ISL_450196
Global 1K	EPI_ISL_447920
Global 1K	EPI_ISL_447912
Global 1K	EPI_ISL_447915
Global 1K	EPI_ISL_447918
Global 1K	EPI_ISL_434692
Global 1K	EPI_ISL_434694
Global 1K	EPI_ISL_455605
Global 1K	EPI_ISL_437622
Global 1K	EPI_ISL_437624
Global 1K	EPI_ISL_437617
Global 1K	EPI_ISL_437616
Global 1K	EPI_ISL_437615
Global 1K	EPI_ISL_447919
Global 1K	EPI_ISL_456600
Global 1K	EPI_ISL_424366
Global 1K	EPI_ISL_437316
Global 1K	EPI_ISL_437330
Global 1K	EPI_ISL_437323
Global 1K	EPI_ISL_437320
Global 1K	EPI_ISL_437304
Global 1K	EPI_ISL_457824
Global 1K	EPI_ISL_420303
Global 1K	EPI_ISL_420306
Global 1K	EPI_ISL_431017
Global 1K	EPI_ISL_437515
Global 1K	EPI_ISL_431019
Global 1K	EPI_ISL_424347
Global 1K	EPI_ISL_437516
Global 1K	EPI_ISL_450624
Global 1K	EPI_ISL_450800
Global 1K	EPI_ISL_424669
Global 1K	EPI_ISL_426513
Global 1K	EPI_ISL_426520
Global 1K	EPI_ISL_426527
Global 1K	EPI_ISL_426533
Global 1K	EPI_ISL_426485
Global 1K	EPI_ISL_406223
Global 1K	EPI_ISL_424848
Global 1K	EPI_ISL_452130
Global 1K	EPI_ISL_452127
Global 1K	EPI_ISL_452128
Global 1K	EPI_ISL_452129
Global 1K	EPI_ISL_430944
Global 1K	EPI_ISL_418041
Global 1K	EPI_ISL_416421
Global 1K	EPI_ISL_416424
Global 1K	EPI_ISL_420089
Global 1K	EPI_ISL_428376
Global 1K	EPI_ISL_428377
Global 1K	EPI_ISL_413623
Global 1K	EPI_ISL_414483
Global 1K	EPI_ISL_413608
Global 1K	EPI_ISL_413612
Global 1K	EPI_ISL_413613
Global 1K	EPI_ISL_452132
Global 1K	EPI_ISL_424857
Global 1K	EPI_ISL_419560
Global 1K	EPI_ISL_419559
Global 1K	EPI_ISL_420785
Global 1K	EPI_ISL_424855
Global 1K	EPI_ISL_424854
Global 1K	EPI_ISL_424856
Global 1K	EPI_ISL_452120
Global 1K	EPI_ISL_454690
Global 1K	EPI_ISL_455361
Global 1K	EPI_ISL_420787
Global 1K	EPI_ISL_420786
Global 1K	EPI_ISL_420788
Global 1K	EPI_ISL_424859
Global 1K	EPI_ISL_419556
Global 1K	EPI_ISL_426420
Global 1K	EPI_ISL_426421
Global 1K	EPI_ISL_447842
Global 1K	EPI_ISL_424900
Global 1K	EPI_ISL_424899
Global 1K	EPI_ISL_424865
Global 1K	EPI_ISL_452134
Global 1K	EPI_ISL_444591
Global 1K	EPI_ISL_444531
Global 1K	EPI_ISL_444555
Global 1K	EPI_ISL_444560
Global 1K	EPI_ISL_444522
Global 1K	EPI_ISL_444586
Global 1K	EPI_ISL_404253
Global 1K	EPI_ISL_410045
Global 1K	EPI_ISL_452135
Global 1K	EPI_ISL_452131
Global 1K	EPI_ISL_421279
Global 1K	EPI_ISL_424866
Global 1K	EPI_ISL_426422
Global 1K	EPI_ISL_426423
Global 1K	EPI_ISL_426424
Global 1K	EPI_ISL_452114
Global 1K	EPI_ISL_424867
Global 1K	EPI_ISL_409067
Global 1K	EPI_ISL_424843
Global 1K	EPI_ISL_424914
Global 1K	EPI_ISL_424915
Global 1K	EPI_ISL_424920
Global 1K	EPI_ISL_424845
Global 1K	EPI_ISL_424846
Global 1K	EPI_ISL_424911
Global 1K	EPI_ISL_436851
Global 1K	EPI_ISL_436835
Global 1K	EPI_ISL_436870
Global 1K	EPI_ISL_447059
Global 1K	EPI_ISL_450589
Global 1K	EPI_ISL_450592
Global 1K	EPI_ISL_452320
Global 1K	EPI_ISL_452108
Global 1K	EPI_ISL_437360
Global 1K	EPI_ISL_450768
Global 1K	EPI_ISL_450771
Global 1K	EPI_ISL_450773
Global 1K	EPI_ISL_450774
Global 1K	EPI_ISL_426427
Global 1K	EPI_ISL_424870
Global 1K	EPI_ISL_452126
Global 1K	EPI_ISL_452124
Global 1K	EPI_ISL_424872
Global 1K	EPI_ISL_426428
Global 1K	EPI_ISL_424873
Global 1K	EPI_ISL_424871
Global 1K	EPI_ISL_428202
Global 1K	EPI_ISL_428203
Global 1K	EPI_ISL_428204
Global 1K	EPI_ISL_428205
Global 1K	EPI_ISL_428206
Global 1K	EPI_ISL_424874
Global 1K	EPI_ISL_424875
Global 1K	EPI_ISL_420791
Global 1K	EPI_ISL_420792
Global 1K	EPI_ISL_424876
Global 1K	EPI_ISL_424877
Global 1K	EPI_ISL_452117
Global 1K	EPI_ISL_421718
Global 1K	EPI_ISL_435483
Global 1K	EPI_ISL_444655
Global 1K	EPI_ISL_444780
Global 1K	EPI_ISL_421584
Global 1K	EPI_ISL_424878
Global 1K	EPI_ISL_452109
Global 1K	EPI_ISL_426429
Global 1K	EPI_ISL_424879
Global 1K	EPI_ISL_450584
Global 1K	EPI_ISL_427288
Global 1K	EPI_ISL_427290
Global 1K	EPI_ISL_426430
Global 1K	EPI_ISL_426431
Global 1K	EPI_ISL_424286
Global 1K	EPI_ISL_424285
Global 1K	EPI_ISL_424303
Global 1K	EPI_ISL_443185
Global 1K	EPI_ISL_430950
Global 1K	EPI_ISL_416673
Global 1K	EPI_ISL_419558
Global 1K	EPI_ISL_420794
Global 1K	EPI_ISL_447844
Global 1K	EPI_ISL_436467
Global 1K	EPI_ISL_436472
Global 1K	EPI_ISL_436473
Global 1K	EPI_ISL_426432
Global 1K	EPI_ISL_426434
Global 1K	EPI_ISL_424886
Global 1K	EPI_ISL_447845
Global 1K	EPI_ISL_419553
Global 1K	EPI_ISL_420795
Global 1K	EPI_ISL_426435
Global 1K	EPI_ISL_424841
Global 1K	EPI_ISL_424904
Global 1K	EPI_ISL_424905
Global 1K	EPI_ISL_424888
Global 1K	EPI_ISL_444995
Global 1K	EPI_ISL_444996
Global 1K	EPI_ISL_444997
Global 1K	EPI_ISL_434860
Global 1K	EPI_ISL_434871
Global 1K	EPI_ISL_434932
Global 1K	EPI_ISL_434748
Global 1K	EPI_ISL_434800
Global 1K	EPI_ISL_434803
Global 1K	EPI_ISL_411956
Global 1K	EPI_ISL_420796
Global 1K	EPI_ISL_445084
Global 1K	EPI_ISL_422982
Global 1K	EPI_ISL_424267
Global 1K	EPI_ISL_426078
Global 1K	EPI_ISL_437803
Global 1K	EPI_ISL_415539
Global 1K	EPI_ISL_418963
Global 1K	EPI_ISL_420810
Global 1K	EPI_ISL_420812
Global 1K	EPI_ISL_417973
Global 1K	EPI_ISL_450540
Global 1K	EPI_ISL_420804
Global 1K	EPI_ISL_452121
Global 1K	EPI_ISL_452123
Global 1K	EPI_ISL_452122
Global 1K	EPI_ISL_430203
Global 1K	EPI_ISL_430251
Global 1K	EPI_ISL_430144
Global 1K	EPI_ISL_434168
Global 1K	EPI_ISL_434325
Global 1K	EPI_ISL_424231
Global 1K	EPI_ISL_427264
Global 1K	EPI_ISL_416675
Global 1K	EPI_ISL_418060
Global 1K	EPI_ISL_407214
Global 1K	EPI_ISL_404895
Global 1K	EPI_ISL_418184
Global 1K	EPI_ISL_418189
Global 1K	EPI_ISL_422464
Global 1K	EPI_ISL_422453
Global 1K	EPI_ISL_417201
Global 1K	EPI_ISL_417202
Global 1K	EPI_ISL_417203
Global 1K	EPI_ISL_408670
Global 1K	EPI_ISL_421272
Global 1K	EPI_ISL_421543
Global 1K	EPI_ISL_421548
Global 1K	EPI_ISL_421551
Global 1K	EPI_ISL_421553
Global 1K	EPI_ISL_451183
Global 1K	EPI_ISL_451184
Global 1K	EPI_ISL_451185
Global 1K	EPI_ISL_451186
Global 1K	EPI_ISL_451190
Global 1K	EPI_ISL_451192
Global 1K	EPI_ISL_451194
Global 1K	EPI_ISL_435121
Global 1K	EPI_ISL_435122
Global 1K	EPI_ISL_435123
Global 1K	EPI_ISL_435126
Global 1K	EPI_ISL_435127
Global 1K	EPI_ISL_435129
Global 1K	EPI_ISL_435131
Global 1K	EPI_ISL_435133
Global 1K	EPI_ISL_435134
Global 1K	EPI_ISL_435135
Global 1K	EPI_ISL_435137
Global 1K	EPI_ISL_435138
Global 1K	EPI_ISL_435139
Global 1K	EPI_ISL_435142
Global 1K	EPI_ISL_435143
Global 1K	EPI_ISL_444493
Global 1K	EPI_ISL_426478
Global 1K	EPI_ISL_426479
Global 1K	EPI_ISL_426481
Global 1K	EPI_ISL_426482
Global 1K	EPI_ISL_426583
Global 1K	EPI_ISL_426584
Global 1K	EPI_ISL_418267
Global 1K	EPI_ISL_416430
Global 1K	EPI_ISL_416429
Global 1K	EPI_ISL_435315
Global 1K	EPI_ISL_455717
Global 1K	EPI_ISL_455698
Global 1K	EPI_ISL_455701
Global 1K	EPI_ISL_455700
Global 1K	EPI_ISL_455716
Global 1K	EPI_ISL_408668
Global 1K	EPI_ISL_402125
Global 1K	EPI_ISL_454922
Global 1K	EPI_ISL_454925
Global 1K	EPI_ISL_454945
Global 1K	EPI_ISL_454959
Global 1K	EPI_ISL_454964
Global 1K	EPI_ISL_454970
Global 1K	EPI_ISL_454985
Global 1K	EPI_ISL_454986
Global 1K	EPI_ISL_454987
Global 1K	EPI_ISL_455011
Global 1K	EPI_ISL_402123
Global 1K	EPI_ISL_403930
Global 1K	EPI_ISL_402121
Global 1K	EPI_ISL_406798
Global 1K	EPI_ISL_402127
Global 1K	EPI_ISL_402128
Global 1K	EPI_ISL_450403
Global 1K	EPI_ISL_447900
Global 1K	EPI_ISL_434677
Global 1K	EPI_ISL_437434
Global 1K	MT020781.2
Global 3K	MT159717.1
Global 3K	MT159707.1
Global 3K	MT159708.1
Global 3K	MT159709.1
Global 3K	MT159711.1
Global 3K	MT159712.1
Global 3K	MT159715.1
Global 3K	MT184908.1
Global 3K	MT159720.1
Global 3K	MT159721.1
Global 3K	MT159722.1
Global 3K	MT159705.1
Global 3K	MT159706.1
Global 3K	MT159710.1
Global 3K	MT019529.1
Global 3K	LR757995.1
Global 3K	MT535479.1
Global 3K	MT066175.1
Global 3K	MT450919.1
Global 3K	MT450920.1
Global 3K	MT450924.1
Global 3K	MT450927.1
Global 3K	MT450930.1
Global 3K	MT450931.1
Global 3K	MT450993.1
Global 3K	MT126808.1
Global 3K	MT291826.1
Global 3K	MT291829.1
Global 3K	MT291830.1
Global 3K	MT259231.1
Global 3K	MT396241.1
Global 3K	MT049951.1
Global 3K	MT371568.1
Global 3K	MT371569.1
Global 3K	MT534285.1
Global 3K	MT539726.1
Global 3K	MT459856.1
Global 3K	MT457402.1
Global 3K	MT457403.1
Global 3K	MT415321.1
Global 3K	MT276597.1
Global 3K	MT066156.1
Global 3K	MT077125.1
Global 3K	MT528239.1
Global 3K	MT527178.1
Global 3K	MT527184.1
Global 3K	MT528237.1
Global 3K	MT528238.1
Global 3K	MT304474.1
Global 3K	MT304475.1
Global 3K	MT374101.1
Global 3K	MT374102.1
Global 3K	MT374113.1
Global 3K	MT374115.1
Global 3K	MT477840.1
Global 3K	MT339039.1
CA	MT419829.1
CA	MT419831.1
CA	MT419841.1
Global 3K	MT539161.1
Global 3K	MT506641.1
Global 3K	MT506210.1
Global 3K	MT334523.1
Global 3K	MT334525.1
Global 3K	MT334527.1
Global 3K	MT334528.1
Global 3K	MT334532.1
Global 3K	MT334538.1
Global 3K	MT444515.1
Global 3K	MT444517.1
Global 3K	MT444518.1
Global 3K	MT444520.1
Global 3K	MT444523.1
Global 3K	MT444524.1
Global 3K	MT444528.1
Global 3K	MT444530.1
Global 3K	MT444532.1
Global 3K	MT444533.1
Global 3K	MT444560.1
Global 3K	MT334556.1
Global 3K	MT334573.1
Global 3K	MT444566.1
Global 3K	MT444583.1
Global 3K	MT380729.1
Global 3K	MT324062.1
Global 3K	MT419820.1
Global 3K	MT419813.1
Global 3K	MT419817.1
Global 3K	EPI_ISL_418241
Global 3K	EPI_ISL_418242
Global 3K	EPI_ISL_420037
Global 3K	EPI_ISL_420600
Global 3K	EPI_ISL_420599
Global 3K	EPI_ISL_420598
Global 3K	EPI_ISL_430793
Global 3K	EPI_ISL_430794
Global 3K	EPI_ISL_430795
Global 3K	EPI_ISL_430796
Global 3K	EPI_ISL_430797
Global 3K	EPI_ISL_430798
Global 3K	EPI_ISL_430799
Global 3K	EPI_ISL_430801
Global 3K	EPI_ISL_430802
Global 3K	EPI_ISL_407893
Global 3K	EPI_ISL_408976
Global 3K	EPI_ISL_408977
Global 3K	EPI_ISL_417030
Global 3K	EPI_ISL_412975
Global 3K	EPI_ISL_413213
Global 3K	EPI_ISL_413214
Global 3K	EPI_ISL_413594
Global 3K	EPI_ISL_413595
Global 3K	EPI_ISL_413596
Global 3K	EPI_ISL_427643
Global 3K	EPI_ISL_419835
Global 3K	EPI_ISL_407894
Global 3K	EPI_ISL_407896
Global 3K	EPI_ISL_410717
Global 3K	EPI_ISL_410718
Global 3K	EPI_ISL_414414
Global 3K	EPI_ISL_418799
Global 3K	EPI_ISL_418808
Global 3K	EPI_ISL_450195
Global 3K	EPI_ISL_406844
Global 3K	EPI_ISL_416410
Global 3K	EPI_ISL_416411
Global 3K	EPI_ISL_416415
Global 3K	EPI_ISL_416515
Global 3K	EPI_ISL_416516
Global 3K	EPI_ISL_419732
Global 3K	EPI_ISL_419733
Global 3K	EPI_ISL_419825
Global 3K	EPI_ISL_419834
Global 3K	EPI_ISL_419734
Global 3K	EPI_ISL_419916
Global 3K	EPI_ISL_419925
Global 3K	EPI_ISL_426660
Global 3K	EPI_ISL_426720
Global 3K	EPI_ISL_426724
Global 3K	EPI_ISL_426735
Global 3K	EPI_ISL_426755
Global 3K	EPI_ISL_426773
Global 3K	EPI_ISL_426801
Global 3K	EPI_ISL_426829
Global 3K	EPI_ISL_426949
Global 3K	EPI_ISL_426959
Global 3K	EPI_ISL_426967
Global 3K	EPI_ISL_426974
Global 3K	EPI_ISL_426996
Global 3K	EPI_ISL_426997
Global 3K	EPI_ISL_427020
Global 3K	EPI_ISL_427030
Global 3K	EPI_ISL_427052
Global 3K	EPI_ISL_427054
Global 3K	EPI_ISL_419790
Global 3K	EPI_ISL_419799
Global 3K	EPI_ISL_430642
Global 3K	EPI_ISL_419807
Global 3K	EPI_ISL_430558
Global 3K	EPI_ISL_455603
Global 3K	EPI_ISL_420456
Global 3K	EPI_ISL_419655
Global 3K	EPI_ISL_419656
Global 3K	EPI_ISL_419658
Global 3K	EPI_ISL_419665
Global 3K	EPI_ISL_419670
Global 3K	EPI_ISL_437917
Global 3K	EPI_ISL_437921
Global 3K	EPI_ISL_437924
Global 3K	EPI_ISL_437932
Global 3K	EPI_ISL_437936
Global 3K	EPI_ISL_437946
Global 3K	EPI_ISL_437958
Global 3K	EPI_ISL_437965
Global 3K	EPI_ISL_437983
Global 3K	EPI_ISL_437993
Global 3K	EPI_ISL_437994
Global 3K	EPI_ISL_437995
Global 3K	EPI_ISL_438000
Global 3K	EPI_ISL_438024
Global 3K	EPI_ISL_438028
Global 3K	EPI_ISL_438030
Global 3K	EPI_ISL_438033
Global 3K	EPI_ISL_438039
Global 3K	EPI_ISL_438041
Global 3K	EPI_ISL_438044
Global 3K	EPI_ISL_438047
Global 3K	EPI_ISL_438050
Global 3K	EPI_ISL_438077
Global 3K	EPI_ISL_438081
Global 3K	EPI_ISL_438088
Global 3K	EPI_ISL_438089
Global 3K	EPI_ISL_438092
Global 3K	EPI_ISL_438096
Global 3K	EPI_ISL_438099
Global 3K	EPI_ISL_438106
Global 3K	EPI_ISL_438108
Global 3K	EPI_ISL_438119
Global 3K	EPI_ISL_438120
Global 3K	EPI_ISL_438121
Global 3K	EPI_ISL_438124
Global 3K	EPI_ISL_452358
Global 3K	EPI_ISL_452352
Global 3K	EPI_ISL_452351
Global 3K	EPI_ISL_452328
Global 3K	EPI_ISL_452336
Global 3K	EPI_ISL_451935
Global 3K	EPI_ISL_415159
Global 3K	EPI_ISL_407976
Global 3K	EPI_ISL_450726
Global 3K	EPI_ISL_450727
Global 3K	EPI_ISL_450728
Global 3K	EPI_ISL_450730
Global 3K	EPI_ISL_434368
Global 3K	EPI_ISL_417426
Global 3K	EPI_ISL_425048
Global 3K	EPI_ISL_425054
Global 3K	EPI_ISL_419259
Global 3K	EPI_ISL_425056
Global 3K	EPI_ISL_425057
Global 3K	EPI_ISL_425058
Global 3K	EPI_ISL_425059
Global 3K	EPI_ISL_425060
Global 3K	EPI_ISL_451164
Global 3K	EPI_ISL_425051
Global 3K	EPI_ISL_434349
Global 3K	EPI_ISL_434354
Global 3K	EPI_ISL_434363
Global 3K	EPI_ISL_451165
Global 3K	EPI_ISL_447125
Global 3K	EPI_ISL_447128
Global 3K	EPI_ISL_447129
Global 3K	EPI_ISL_447135
Global 3K	EPI_ISL_421184
Global 3K	EPI_ISL_421197
Global 3K	EPI_ISL_421202
Global 3K	EPI_ISL_427342
Global 3K	EPI_ISL_427345
Global 3K	EPI_ISL_447124
Global 3K	EPI_ISL_417425
Global 3K	EPI_ISL_417427
Global 3K	EPI_ISL_458139
Global 3K	EPI_ISL_427292
Global 3K	EPI_ISL_417034
Global 3K	EPI_ISL_450873
Global 3K	EPI_ISL_415105
Global 3K	EPI_ISL_427293
Global 3K	EPI_ISL_429681
Global 3K	EPI_ISL_429687
Global 3K	EPI_ISL_429688
Global 3K	EPI_ISL_429667
Global 3K	EPI_ISL_429669
Global 3K	EPI_ISL_427294
Global 3K	EPI_ISL_427296
Global 3K	EPI_ISL_427298
Global 3K	EPI_ISL_426580
Global 3K	EPI_ISL_415128
Global 3K	EPI_ISL_450874
Global 3K	EPI_ISL_414045
Global 3K	EPI_ISL_427300
Global 3K	EPI_ISL_427302
Global 3K	EPI_ISL_427303
Global 3K	EPI_ISL_427304
Global 3K	EPI_ISL_427305
Global 3K	EPI_ISL_427306
Global 3K	EPI_ISL_450506
Global 3K	EPI_ISL_412964
Global 3K	EPI_ISL_413016
Global 3K	EPI_ISL_414014
Global 3K	EPI_ISL_414017
Global 3K	EPI_ISL_414015
Global 3K	EPI_ISL_416028
Global 3K	EPI_ISL_416029
Global 3K	EPI_ISL_416031
Global 3K	EPI_ISL_416032
Global 3K	EPI_ISL_416033
Global 3K	EPI_ISL_416034
Global 3K	EPI_ISL_416035
Global 3K	EPI_ISL_416036
Global 3K	EPI_ISL_443187
Global 3K	EPI_ISL_435674
Global 3K	EPI_ISL_435675
Global 3K	EPI_ISL_435676
Global 3K	EPI_ISL_435677
Global 3K	EPI_ISL_411902
Global 3K	EPI_ISL_415581
Global 3K	EPI_ISL_415578
Global 3K	EPI_ISL_415580
Global 3K	EPI_ISL_412965
Global 3K	EPI_ISL_418820
Global 3K	EPI_ISL_415584
Global 3K	EPI_ISL_418834
Global 3K	EPI_ISL_418837
Global 3K	EPI_ISL_415585
Global 3K	EPI_ISL_415577
Global 3K	EPI_ISL_418844
Global 3K	EPI_ISL_418846
Global 3K	EPI_ISL_415590
Global 3K	EPI_ISL_418854
Global 3K	EPI_ISL_418858
Global 3K	EPI_ISL_413014
Global 3K	EPI_ISL_425177
Global 3K	EPI_ISL_413015
Global 3K	EPI_ISL_418370
Global 3K	EPI_ISL_418377
Global 3K	EPI_ISL_418324
Global 3K	EPI_ISL_418350
Global 3K	EPI_ISL_418333
Global 3K	EPI_ISL_418362
Global 3K	EPI_ISL_418328
Global 3K	EPI_ISL_418363
Global 3K	EPI_ISL_418347
Global 3K	EPI_ISL_418339
Global 3K	EPI_ISL_418322
Global 3K	EPI_ISL_418327
Global 3K	EPI_ISL_418374
Global 3K	EPI_ISL_418325
Global 3K	EPI_ISL_418338
Global 3K	EPI_ISL_418331
Global 3K	EPI_ISL_418343
Global 3K	EPI_ISL_418364
Global 3K	EPI_ISL_418379
Global 3K	EPI_ISL_418373
Global 3K	EPI_ISL_418326
Global 3K	EPI_ISL_418369
Global 3K	EPI_ISL_418345
Global 3K	EPI_ISL_450305
Global 3K	EPI_ISL_450307
Global 3K	EPI_ISL_450314
Global 3K	EPI_ISL_450747
Global 3K	EPI_ISL_445266
Global 3K	EPI_ISL_445281
Global 3K	EPI_ISL_445293
Global 3K	EPI_ISL_445295
Global 3K	EPI_ISL_445372
Global 3K	EPI_ISL_445283
Global 3K	EPI_ISL_445288
Global 3K	EPI_ISL_445289
Global 3K	EPI_ISL_445273
Global 3K	EPI_ISL_445274
Global 3K	EPI_ISL_445275
Global 3K	EPI_ISL_445277
Global 3K	EPI_ISL_445297
Global 3K	EPI_ISL_445298
Global 3K	EPI_ISL_445300
Global 3K	EPI_ISL_445306
Global 3K	EPI_ISL_445314
Global 3K	EPI_ISL_445322
Global 3K	EPI_ISL_445329
Global 3K	EPI_ISL_445357
Global 3K	EPI_ISL_445361
Global 3K	EPI_ISL_445362
Global 3K	EPI_ISL_445363
Global 3K	EPI_ISL_445364
Global 3K	EPI_ISL_445365
Global 3K	EPI_ISL_445367
Global 3K	EPI_ISL_414577
Global 3K	EPI_ISL_445345
Global 3K	EPI_ISL_445346
Global 3K	EPI_ISL_445347
Global 3K	EPI_ISL_445279
Global 3K	EPI_ISL_445338
Global 3K	EPI_ISL_445342
Global 3K	EPI_ISL_447119
Global 3K	EPI_ISL_412967
Global 3K	EPI_ISL_418262
Global 3K	EPI_ISL_447738
Global 3K	EPI_ISL_447742
Global 3K	EPI_ISL_447743
Global 3K	EPI_ISL_447744
Global 3K	EPI_ISL_447750
Global 3K	EPI_ISL_447752
Global 3K	EPI_ISL_447753
Global 3K	EPI_ISL_447760
Global 3K	EPI_ISL_456120
Global 3K	EPI_ISL_456117
Global 3K	EPI_ISL_417924
Global 3K	EPI_ISL_456123
Global 3K	EPI_ISL_456145
Global 3K	EPI_ISL_456131
Global 3K	EPI_ISL_456134
Global 3K	EPI_ISL_456135
Global 3K	EPI_ISL_456148
Global 3K	EPI_ISL_456127
Global 3K	EPI_ISL_456138
Global 3K	EPI_ISL_456150
Global 3K	EPI_ISL_456149
Global 3K	EPI_ISL_456122
Global 3K	EPI_ISL_456155
Global 3K	EPI_ISL_456118
Global 3K	EPI_ISL_456126
Global 3K	EPI_ISL_456128
Global 3K	EPI_ISL_456119
Global 3K	EPI_ISL_456125
Global 3K	EPI_ISL_456139
Global 3K	EPI_ISL_456143
Global 3K	EPI_ISL_456151
Global 3K	EPI_ISL_456146
Global 3K	EPI_ISL_456116
Global 3K	EPI_ISL_434533
Global 3K	EPI_ISL_434535
Global 3K	EPI_ISL_434536
Global 3K	EPI_ISL_434540
Global 3K	EPI_ISL_434538
Global 3K	EPI_ISL_434539
Global 3K	EPI_ISL_454581
Global 3K	EPI_ISL_454583
Global 3K	EPI_ISL_429802
Global 3K	EPI_ISL_455566
Global 3K	EPI_ISL_454588
Global 3K	EPI_ISL_454592
Global 3K	EPI_ISL_454578
Global 3K	EPI_ISL_429805
Global 3K	EPI_ISL_455567
Global 3K	EPI_ISL_429663
Global 3K	EPI_ISL_454605
Global 3K	EPI_ISL_429705
Global 3K	EPI_ISL_429803
Global 3K	EPI_ISL_454606
Global 3K	EPI_ISL_429792
Global 3K	EPI_ISL_429659
Global 3K	EPI_ISL_451934
Global 3K	EPI_ISL_422636
Global 3K	EPI_ISL_414477
Global 3K	EPI_ISL_416742
Global 3K	EPI_ISL_416743
Global 3K	EPI_ISL_426883
Global 3K	EPI_ISL_426887
Global 3K	EPI_ISL_426888
Global 3K	EPI_ISL_426890
Global 3K	EPI_ISL_426891
Global 3K	EPI_ISL_426892
Global 3K	EPI_ISL_426893
Global 3K	EPI_ISL_426894
Global 3K	EPI_ISL_426896
Global 3K	EPI_ISL_426897
Global 3K	EPI_ISL_426884
Global 3K	EPI_ISL_426885
Global 3K	EPI_ISL_426886
Global 3K	EPI_ISL_437519
Global 3K	EPI_ISL_426356
Global 3K	EPI_ISL_426357
Global 3K	EPI_ISL_426358
Global 3K	EPI_ISL_426359
Global 3K	EPI_ISL_417948
Global 3K	EPI_ISL_417950
Global 3K	EPI_ISL_417955
Global 3K	EPI_ISL_420030
Global 3K	EPI_ISL_420032
Global 3K	EPI_ISL_420033
Global 3K	EPI_ISL_420035
Global 3K	EPI_ISL_420838
Global 3K	EPI_ISL_420839
Global 3K	EPI_ISL_420840
Global 3K	EPI_ISL_420841
Global 3K	EPI_ISL_420842
Global 3K	EPI_ISL_420850
Global 3K	EPI_ISL_420843
Global 3K	EPI_ISL_420844
Global 3K	EPI_ISL_420851
Global 3K	EPI_ISL_420852
Global 3K	EPI_ISL_420845
Global 3K	EPI_ISL_420846
Global 3K	EPI_ISL_420847
Global 3K	EPI_ISL_420848
Global 3K	EPI_ISL_420854
Global 3K	EPI_ISL_420849
Global 3K	EPI_ISL_417941
Global 3K	EPI_ISL_417942
Global 3K	EPI_ISL_417946
Global 3K	EPI_ISL_417947
Global 3K	EPI_ISL_417434
Global 3K	EPI_ISL_417437
Global 3K	EPI_ISL_417438
Global 3K	EPI_ISL_417440
Global 3K	EPI_ISL_417442
Global 3K	EPI_ISL_414647
Global 3K	EPI_ISL_429285
Global 3K	EPI_ISL_429286
Global 3K	EPI_ISL_429294
Global 3K	EPI_ISL_429295
Global 3K	EPI_ISL_429328
Global 3K	EPI_ISL_444828
Global 3K	EPI_ISL_437653
Global 3K	EPI_ISL_436965
Global 3K	EPI_ISL_437007
Global 3K	EPI_ISL_437024
Global 3K	EPI_ISL_437032
Global 3K	EPI_ISL_444862
Global 3K	EPI_ISL_437041
Global 3K	EPI_ISL_444865
Global 3K	EPI_ISL_444902
Global 3K	EPI_ISL_444906
Global 3K	EPI_ISL_444909
Global 3K	EPI_ISL_444936
Global 3K	EPI_ISL_444946
Global 3K	EPI_ISL_444964
Global 3K	EPI_ISL_429339
Global 3K	EPI_ISL_429350
Global 3K	EPI_ISL_429353
Global 3K	EPI_ISL_429364
Global 3K	EPI_ISL_429412
Global 3K	EPI_ISL_429418
Global 3K	EPI_ISL_429419
Global 3K	EPI_ISL_429446
Global 3K	EPI_ISL_429452
Global 3K	EPI_ISL_429504
Global 3K	EPI_ISL_429530
Global 3K	EPI_ISL_429542
Global 3K	EPI_ISL_429556
Global 3K	EPI_ISL_429577
Global 3K	EPI_ISL_416142
Global 3K	EPI_ISL_416143
Global 3K	EPI_ISL_417482
Global 3K	EPI_ISL_422563
Global 3K	EPI_ISL_430820
Global 3K	EPI_ISL_430819
Global 3K	EPI_ISL_407071
Global 3K	EPI_ISL_407073
Global 3K	EPI_ISL_412116
Global 3K	EPI_ISL_414040
Global 3K	EPI_ISL_414041
Global 3K	EPI_ISL_414042
Global 3K	EPI_ISL_414043
Global 3K	EPI_ISL_414044
Global 3K	EPI_ISL_414005
Global 3K	EPI_ISL_414008
Global 3K	EPI_ISL_414009
Global 3K	EPI_ISL_414010
Global 3K	EPI_ISL_414522
Global 3K	EPI_ISL_414011
Global 3K	EPI_ISL_415129
Global 3K	EPI_ISL_414523
Global 3K	EPI_ISL_414012
Global 3K	EPI_ISL_414006
Global 3K	EPI_ISL_415131
Global 3K	EPI_ISL_415132
Global 3K	EPI_ISL_415133
Global 3K	EPI_ISL_415134
Global 3K	EPI_ISL_415135
Global 3K	EPI_ISL_415136
Global 3K	EPI_ISL_415140
Global 3K	EPI_ISL_415141
Global 3K	EPI_ISL_415144
Global 3K	EPI_ISL_417215
Global 3K	EPI_ISL_417216
Global 3K	EPI_ISL_423869
Global 3K	EPI_ISL_423893
Global 3K	EPI_ISL_423898
Global 3K	EPI_ISL_420480
Global 3K	EPI_ISL_424122
Global 3K	EPI_ISL_424128
Global 3K	EPI_ISL_424146
Global 3K	EPI_ISL_424164
Global 3K	EPI_ISL_423609
Global 3K	EPI_ISL_420634
Global 3K	EPI_ISL_423653
Global 3K	EPI_ISL_423662
Global 3K	EPI_ISL_423663
Global 3K	EPI_ISL_423668
Global 3K	EPI_ISL_423689
Global 3K	EPI_ISL_423691
Global 3K	EPI_ISL_423699
Global 3K	EPI_ISL_423721
Global 3K	EPI_ISL_423730
Global 3K	EPI_ISL_423802
Global 3K	EPI_ISL_423083
Global 3K	EPI_ISL_425023
Global 3K	EPI_ISL_423226
Global 3K	EPI_ISL_423271
Global 3K	EPI_ISL_423274
Global 3K	EPI_ISL_423289
Global 3K	EPI_ISL_423300
Global 3K	EPI_ISL_423306
Global 3K	EPI_ISL_423322
Global 3K	EPI_ISL_421871
Global 3K	EPI_ISL_423345
Global 3K	EPI_ISL_420674
Global 3K	EPI_ISL_420711
Global 3K	EPI_ISL_423537
Global 3K	EPI_ISL_440486
Global 3K	EPI_ISL_440483
Global 3K	EPI_ISL_440514
Global 3K	EPI_ISL_420067
Global 3K	EPI_ISL_420540
Global 3K	EPI_ISL_457719
Global 3K	EPI_ISL_457723
Global 3K	EPI_ISL_457735
Global 3K	EPI_ISL_457737
Global 3K	EPI_ISL_407079
Global 3K	EPI_ISL_418385
Global 3K	EPI_ISL_418386
Global 3K	EPI_ISL_418387
Global 3K	EPI_ISL_418388
Global 3K	EPI_ISL_418389
Global 3K	EPI_ISL_418390
Global 3K	EPI_ISL_418391
Global 3K	EPI_ISL_418392
Global 3K	EPI_ISL_418393
Global 3K	EPI_ISL_418394
Global 3K	EPI_ISL_418395
Global 3K	EPI_ISL_418396
Global 3K	EPI_ISL_418397
Global 3K	EPI_ISL_418398
Global 3K	EPI_ISL_418399
Global 3K	EPI_ISL_418400
Global 3K	EPI_ISL_418401
Global 3K	EPI_ISL_418402
Global 3K	EPI_ISL_418403
Global 3K	EPI_ISL_418404
Global 3K	EPI_ISL_418405
Global 3K	EPI_ISL_418406
Global 3K	EPI_ISL_418407
Global 3K	EPI_ISL_418408
Global 3K	EPI_ISL_418409
Global 3K	EPI_ISL_418410
Global 3K	EPI_ISL_418411
Global 3K	EPI_ISL_412971
Global 3K	EPI_ISL_414645
Global 3K	EPI_ISL_414642
Global 3K	EPI_ISL_414643
Global 3K	EPI_ISL_413605
Global 3K	EPI_ISL_413602
Global 3K	EPI_ISL_413603
Global 3K	EPI_ISL_413604
Global 3K	EPI_ISL_418430
Global 3K	EPI_ISL_419181
Global 3K	EPI_ISL_419182
Global 3K	EPI_ISL_419186
Global 3K	EPI_ISL_420604
Global 3K	EPI_ISL_420615
Global 3K	EPI_ISL_420616
Global 3K	EPI_ISL_420619
Global 3K	EPI_ISL_420620
Global 3K	EPI_ISL_418219
Global 3K	EPI_ISL_416502
Global 3K	EPI_ISL_416505
Global 3K	EPI_ISL_416507
Global 3K	EPI_ISL_416513
Global 3K	EPI_ISL_443268
Global 3K	EPI_ISL_443278
Global 3K	EPI_ISL_415651
Global 3K	EPI_ISL_437689
Global 3K	EPI_ISL_437690
Global 3K	EPI_ISL_414600
Global 3K	EPI_ISL_414623
Global 3K	EPI_ISL_428348
Global 3K	EPI_ISL_429968
Global 3K	EPI_ISL_418218
Global 3K	EPI_ISL_418220
Global 3K	EPI_ISL_414626
Global 3K	EPI_ISL_414628
Global 3K	EPI_ISL_414629
Global 3K	EPI_ISL_414634
Global 3K	EPI_ISL_415654
Global 3K	EPI_ISL_418236
Global 3K	EPI_ISL_418238
Global 3K	EPI_ISL_406596
Global 3K	EPI_ISL_406597
Global 3K	EPI_ISL_411219
Global 3K	EPI_ISL_408430
Global 3K	EPI_ISL_411218
Global 3K	EPI_ISL_408431
Global 3K	EPI_ISL_415650
Global 3K	EPI_ISL_418240
Global 3K	EPI_ISL_420043
Global 3K	EPI_ISL_420059
Global 3K	EPI_ISL_420060
Global 3K	EPI_ISL_421506
Global 3K	EPI_ISL_421513
Global 3K	EPI_ISL_417335
Global 3K	EPI_ISL_417337
Global 3K	EPI_ISL_414624
Global 3K	EPI_ISL_434626
Global 3K	EPI_ISL_414625
Global 3K	EPI_ISL_410486
Global 3K	EPI_ISL_416746
Global 3K	EPI_ISL_416749
Global 3K	EPI_ISL_428855
Global 3K	EPI_ISL_428856
Global 3K	EPI_ISL_420140
Global 3K	EPI_ISL_420142
Global 3K	EPI_ISL_416479
Global 3K	EPI_ISL_416477
Global 3K	EPI_ISL_415643
Global 3K	EPI_ISL_415642
Global 3K	EPI_ISL_416480
Global 3K	EPI_ISL_415641
Global 3K	EPI_ISL_416478
Global 3K	EPI_ISL_416481
Global 3K	EPI_ISL_415644
Global 3K	EPI_ISL_416482
Global 3K	EPI_ISL_437205
Global 3K	EPI_ISL_437218
Global 3K	EPI_ISL_452103
Global 3K	EPI_ISL_437246
Global 3K	EPI_ISL_437247
Global 3K	EPI_ISL_437249
Global 3K	EPI_ISL_437253
Global 3K	EPI_ISL_437254
Global 3K	EPI_ISL_437259
Global 3K	EPI_ISL_437260
Global 3K	EPI_ISL_437262
Global 3K	EPI_ISL_437265
Global 3K	EPI_ISL_437267
Global 3K	EPI_ISL_437269
Global 3K	EPI_ISL_437273
Global 3K	EPI_ISL_437276
Global 3K	EPI_ISL_451938
Global 3K	EPI_ISL_451942
Global 3K	EPI_ISL_451944
Global 3K	EPI_ISL_420908
Global 3K	EPI_ISL_412912
Global 3K	EPI_ISL_406862
Global 3K	EPI_ISL_450207
Global 3K	EPI_ISL_450208
Global 3K	EPI_ISL_450211
Global 3K	EPI_ISL_450210
Global 3K	EPI_ISL_450209
Global 3K	EPI_ISL_414520
Global 3K	EPI_ISL_450200
Global 3K	EPI_ISL_414521
Global 3K	EPI_ISL_450199
Global 3K	EPI_ISL_450203
Global 3K	EPI_ISL_450204
Global 3K	EPI_ISL_447608
Global 3K	EPI_ISL_447609
Global 3K	EPI_ISL_447610
Global 3K	EPI_ISL_447611
Global 3K	EPI_ISL_447612
Global 3K	EPI_ISL_447613
Global 3K	EPI_ISL_452220
Global 3K	EPI_ISL_452223
Global 3K	EPI_ISL_413488
Global 3K	EPI_ISL_414497
Global 3K	EPI_ISL_414498
Global 3K	EPI_ISL_414499
Global 3K	EPI_ISL_414504
Global 3K	EPI_ISL_414505
Global 3K	EPI_ISL_414506
Global 3K	EPI_ISL_414508
Global 3K	EPI_ISL_414509
Global 3K	EPI_ISL_414574
Global 3K	EPI_ISL_417460
Global 3K	EPI_ISL_417464
Global 3K	EPI_ISL_417465
Global 3K	EPI_ISL_417467
Global 3K	EPI_ISL_419544
Global 3K	EPI_ISL_419547
Global 3K	EPI_ISL_425123
Global 3K	EPI_ISL_425125
Global 3K	EPI_ISL_425139
Global 3K	EPI_ISL_425133
Global 3K	EPI_ISL_422382
Global 3K	EPI_ISL_422404
Global 3K	EPI_ISL_422384
Global 3K	EPI_ISL_422387
Global 3K	EPI_ISL_422405
Global 3K	EPI_ISL_422390
Global 3K	EPI_ISL_422394
Global 3K	EPI_ISL_422397
Global 3K	EPI_ISL_422406
Global 3K	EPI_ISL_422399
Global 3K	EPI_ISL_422400
Global 3K	EPI_ISL_422401
Global 3K	EPI_ISL_422402
Global 3K	EPI_ISL_422403
Global 3K	EPI_ISL_430469
Global 3K	EPI_ISL_427043
Global 3K	EPI_ISL_434475
Global 3K	EPI_ISL_434476
Global 3K	EPI_ISL_434478
Global 3K	EPI_ISL_434477
Global 3K	EPI_ISL_434483
Global 3K	EPI_ISL_434481
Global 3K	EPI_ISL_434486
Global 3K	EPI_ISL_437875
Global 3K	EPI_ISL_437902
Global 3K	EPI_ISL_437876
Global 3K	EPI_ISL_447637
Global 3K	EPI_ISL_437882
Global 3K	EPI_ISL_437883
Global 3K	EPI_ISL_437884
Global 3K	EPI_ISL_447641
Global 3K	EPI_ISL_437886
Global 3K	EPI_ISL_437887
Global 3K	EPI_ISL_447643
Global 3K	EPI_ISL_437892
Global 3K	EPI_ISL_437903
Global 3K	EPI_ISL_437904
Global 3K	EPI_ISL_437900
Global 3K	EPI_ISL_437901
Global 3K	EPI_ISL_437906
Global 3K	EPI_ISL_437908
Global 3K	EPI_ISL_447832
Global 3K	EPI_ISL_434457
Global 3K	EPI_ISL_434463
Global 3K	EPI_ISL_434462
Global 3K	EPI_ISL_434456
Global 3K	EPI_ISL_447835
Global 3K	EPI_ISL_437911
Global 3K	EPI_ISL_444998
Global 3K	EPI_ISL_444999
Global 3K	EPI_ISL_445000
Global 3K	EPI_ISL_413857
Global 3K	EPI_ISL_428441
Global 3K	EPI_ISL_428442
Global 3K	EPI_ISL_428447
Global 3K	EPI_ISL_428448
Global 3K	EPI_ISL_428449
Global 3K	EPI_ISL_428457
Global 3K	EPI_ISL_428474
Global 3K	EPI_ISL_413891
Global 3K	EPI_ISL_413893
Global 3K	EPI_ISL_413864
Global 3K	EPI_ISL_429074
Global 3K	EPI_ISL_429079
Global 3K	EPI_ISL_457692
Global 3K	EPI_ISL_444273
Global 3K	EPI_ISL_407313
Global 3K	EPI_ISL_421228
Global 3K	EPI_ISL_421224
Global 3K	EPI_ISL_421221
Global 3K	EPI_ISL_416473
Global 3K	EPI_ISL_416474
Global 3K	EPI_ISL_412026
Global 3K	EPI_ISL_416314
Global 3K	EPI_ISL_416315
Global 3K	EPI_ISL_434560
Global 3K	EPI_ISL_420455
Global 3K	EPI_ISL_417179
Global 3K	EPI_ISL_417180
Global 3K	EPI_ISL_417176
Global 3K	EPI_ISL_417182
Global 3K	EPI_ISL_417183
Global 3K	EPI_ISL_417185
Global 3K	EPI_ISL_417187
Global 3K	EPI_ISL_417177
Global 3K	EPI_ISL_417195
Global 3K	EPI_ISL_417197
Global 3K	EPI_ISL_417199
Global 3K	EPI_ISL_418815
Global 3K	EPI_ISL_419213
Global 3K	EPI_ISL_419214
Global 3K	EPI_ISL_419215
Global 3K	EPI_ISL_419217
Global 3K	EPI_ISL_419219
Global 3K	EPI_ISL_419221
Global 3K	EPI_ISL_419222
Global 3K	EPI_ISL_419223
Global 3K	EPI_ISL_419224
Global 3K	EPI_ISL_419225
Global 3K	EPI_ISL_419226
Global 3K	EPI_ISL_419227
Global 3K	EPI_ISL_419228
Global 3K	EPI_ISL_419231
Global 3K	EPI_ISL_417178
Global 3K	EPI_ISL_419244
Global 3K	EPI_ISL_419245
Global 3K	EPI_ISL_419246
Global 3K	EPI_ISL_419248
Global 3K	EPI_ISL_419249
Global 3K	EPI_ISL_419250
Global 3K	EPI_ISL_419251
Global 3K	EPI_ISL_419252
Global 3K	EPI_ISL_417190
Global 3K	EPI_ISL_434571
Global 3K	EPI_ISL_434563
Global 3K	EPI_ISL_434564
Global 3K	EPI_ISL_434565
Global 3K	EPI_ISL_434566
Global 3K	EPI_ISL_450412
Global 3K	EPI_ISL_434567
Global 3K	EPI_ISL_434568
Global 3K	EPI_ISL_434569
Global 3K	EPI_ISL_434570
Global 3K	EPI_ISL_450409
Global 3K	EPI_ISL_450410
Global 3K	EPI_ISL_417064
Global 3K	EPI_ISL_412029
Global 3K	EPI_ISL_412030
Global 3K	EPI_ISL_412028
Global 3K	EPI_ISL_450404
Global 3K	EPI_ISL_450405
Global 3K	EPI_ISL_417443
Global 3K	EPI_ISL_435420
Global 3K	EPI_ISL_435421
Global 3K	EPI_ISL_435422
Global 3K	EPI_ISL_435423
Global 3K	EPI_ISL_435419
Global 3K	EPI_ISL_435403
Global 3K	EPI_ISL_435404
Global 3K	EPI_ISL_435426
Global 3K	EPI_ISL_435405
Global 3K	EPI_ISL_435406
Global 3K	EPI_ISL_435407
Global 3K	EPI_ISL_435409
Global 3K	EPI_ISL_435410
Global 3K	EPI_ISL_435411
Global 3K	EPI_ISL_435431
Global 3K	EPI_ISL_435416
Global 3K	EPI_ISL_435417
Global 3K	EPI_ISL_435412
Global 3K	EPI_ISL_435413
Global 3K	EPI_ISL_435414
Global 3K	EPI_ISL_435415
Global 3K	EPI_ISL_435428
Global 3K	EPI_ISL_435429
Global 3K	EPI_ISL_435430
Global 3K	EPI_ISL_435425
Global 3K	EPI_ISL_416426
Global 3K	EPI_ISL_418183
Global 3K	EPI_ISL_416744
Global 3K	EPI_ISL_417780
Global 3K	EPI_ISL_417782
Global 3K	EPI_ISL_417765
Global 3K	EPI_ISL_417771
Global 3K	EPI_ISL_417797
Global 3K	EPI_ISL_417762
Global 3K	EPI_ISL_417600
Global 3K	EPI_ISL_417604
Global 3K	EPI_ISL_417767
Global 3K	EPI_ISL_417627
Global 3K	EPI_ISL_417628
Global 3K	EPI_ISL_417776
Global 3K	EPI_ISL_417666
Global 3K	EPI_ISL_417667
Global 3K	EPI_ISL_417843
Global 3K	EPI_ISL_424379
Global 3K	EPI_ISL_424413
Global 3K	EPI_ISL_424416
Global 3K	EPI_ISL_417673
Global 3K	EPI_ISL_417848
Global 3K	EPI_ISL_417751
Global 3K	EPI_ISL_424496
Global 3K	EPI_ISL_417850
Global 3K	EPI_ISL_424543
Global 3K	EPI_ISL_424566
Global 3K	EPI_ISL_417687
Global 3K	EPI_ISL_424577
Global 3K	EPI_ISL_424581
Global 3K	EPI_ISL_424607
Global 3K	EPI_ISL_417856
Global 3K	EPI_ISL_417858
Global 3K	EPI_ISL_417859
Global 3K	EPI_ISL_417862
Global 3K	EPI_ISL_417873
Global 3K	EPI_ISL_417768
Global 3K	EPI_ISL_413522
Global 3K	EPI_ISL_413523
Global 3K	EPI_ISL_421662
Global 3K	EPI_ISL_421668
Global 3K	EPI_ISL_424362
Global 3K	EPI_ISL_421669
Global 3K	EPI_ISL_424363
Global 3K	EPI_ISL_447558
Global 3K	EPI_ISL_447556
Global 3K	EPI_ISL_447847
Global 3K	EPI_ISL_450325
Global 3K	EPI_ISL_435063
Global 3K	EPI_ISL_435108
Global 3K	EPI_ISL_435110
Global 3K	EPI_ISL_435061
Global 3K	EPI_ISL_435105
Global 3K	EPI_ISL_435064
Global 3K	EPI_ISL_435067
Global 3K	EPI_ISL_435085
Global 3K	EPI_ISL_435086
Global 3K	EPI_ISL_435100
Global 3K	EPI_ISL_435090
Global 3K	EPI_ISL_435095
Global 3K	EPI_ISL_435096
Global 3K	EPI_ISL_436416
Global 3K	EPI_ISL_436421
Global 3K	EPI_ISL_454529
Global 3K	EPI_ISL_454531
Global 3K	EPI_ISL_454536
Global 3K	EPI_ISL_454565
Global 3K	EPI_ISL_455643
Global 3K	EPI_ISL_430464
Global 3K	EPI_ISL_437537
Global 3K	EPI_ISL_458079
Global 3K	EPI_ISL_458081
Global 3K	EPI_ISL_437187
Global 3K	EPI_ISL_437189
Global 3K	EPI_ISL_435281
Global 3K	EPI_ISL_437190
Global 3K	EPI_ISL_437191
Global 3K	EPI_ISL_435282
Global 3K	EPI_ISL_435283
Global 3K	EPI_ISL_424349
Global 3K	EPI_ISL_437512
Global 3K	EPI_ISL_445088
Global 3K	EPI_ISL_418516
Global 3K	EPI_ISL_418548
Global 3K	EPI_ISL_418582
Global 3K	EPI_ISL_418583
Global 3K	EPI_ISL_418584
Global 3K	EPI_ISL_414487
Global 3K	EPI_ISL_417432
Global 3K	EPI_ISL_414584
Global 3K	EPI_ISL_418580
Global 3K	EPI_ISL_418581
Global 3K	EPI_ISL_414585
Global 3K	EPI_ISL_414586
Global 3K	EPI_ISL_414587
Global 3K	EPI_ISL_447447
Global 3K	EPI_ISL_447415
Global 3K	EPI_ISL_447414
Global 3K	EPI_ISL_447407
Global 3K	EPI_ISL_447393
Global 3K	EPI_ISL_447389
Global 3K	EPI_ISL_447386
Global 3K	EPI_ISL_447384
Global 3K	EPI_ISL_447330
Global 3K	EPI_ISL_447329
Global 3K	EPI_ISL_447328
Global 3K	EPI_ISL_447324
Global 3K	EPI_ISL_447321
Global 3K	EPI_ISL_447319
Global 3K	EPI_ISL_447309
Global 3K	EPI_ISL_447307
Global 3K	EPI_ISL_447306
Global 3K	EPI_ISL_447305
Global 3K	EPI_ISL_447303
Global 3K	EPI_ISL_447298
Global 3K	EPI_ISL_447294
Global 3K	EPI_ISL_447293
Global 3K	EPI_ISL_447291
Global 3K	EPI_ISL_447288
Global 3K	EPI_ISL_447284
Global 3K	EPI_ISL_447283
Global 3K	EPI_ISL_447281
Global 3K	EPI_ISL_447277
Global 3K	EPI_ISL_447274
Global 3K	EPI_ISL_447273
Global 3K	EPI_ISL_447272
Global 3K	EPI_ISL_447269
Global 3K	EPI_ISL_447262
Global 3K	EPI_ISL_447251
Global 3K	EPI_ISL_419211
Global 3K	EPI_ISL_457699
Global 3K	EPI_ISL_457728
Global 3K	EPI_ISL_457749
Global 3K	EPI_ISL_457825
Global 3K	EPI_ISL_457826
Global 3K	EPI_ISL_412973
Global 3K	EPI_ISL_417418
Global 3K	EPI_ISL_451298
Global 3K	EPI_ISL_451299
Global 3K	EPI_ISL_451300
Global 3K	EPI_ISL_410545
Global 3K	EPI_ISL_451304
Global 3K	EPI_ISL_451301
Global 3K	EPI_ISL_451302
Global 3K	EPI_ISL_451303
Global 3K	EPI_ISL_451962
Global 3K	EPI_ISL_451306
Global 3K	EPI_ISL_451307
Global 3K	EPI_ISL_412974
Global 3K	EPI_ISL_418256
Global 3K	EPI_ISL_418255
Global 3K	EPI_ISL_418258
Global 3K	EPI_ISL_420563
Global 3K	EPI_ISL_420564
Global 3K	EPI_ISL_436718
Global 3K	EPI_ISL_420565
Global 3K	EPI_ISL_420566
Global 3K	EPI_ISL_436719
Global 3K	EPI_ISL_436720
Global 3K	EPI_ISL_436721
Global 3K	EPI_ISL_436722
Global 3K	EPI_ISL_429226
Global 3K	EPI_ISL_436723
Global 3K	EPI_ISL_420567
Global 3K	EPI_ISL_429229
Global 3K	EPI_ISL_420569
Global 3K	EPI_ISL_429231
Global 3K	EPI_ISL_429232
Global 3K	EPI_ISL_429234
Global 3K	EPI_ISL_429235
Global 3K	EPI_ISL_435145
Global 3K	EPI_ISL_429236
Global 3K	EPI_ISL_417445
Global 3K	EPI_ISL_417447
Global 3K	EPI_ISL_450792
Global 3K	EPI_ISL_450793
Global 3K	EPI_ISL_450794
Global 3K	EPI_ISL_450795
Global 3K	EPI_ISL_450796
Global 3K	EPI_ISL_450797
[truncated: 1,972 more rows]
