# Supplementary material for: Genomic Diversity of SARS-CoV-2 During Early Introduction into the United States National Capital Region
Source: medRxiv. 2020 Aug 23:2020.08.13.20174136. Originally published 2020 Aug 15. Preprint. [Version 2] doi: 10.1101/2020.08.13.20174136 (PMC7430609; doi:10.1101/2020.08.13.20174136)
Supplement: Supplement 2020 [file 94045-2020.08.13.20174136-3.xlsx]

## Sheet: TableS3
Supplemental Table 3. Sequencing metrics.
ID	name	genome	strain	genbank_accession	epi_isl	seq_batch	illumina	diagnostic_ct_value	raw_reads	filtered_reads	aligned_reads	unambig_bases	pct_coverage	mean_coverage	nextstrain_clade	nextstrain_parent_clade	nextstrain_legacy_clade	pangolin_clade	pangolin_parent_clade	nextstrain_jhhs_clade
6	MDHP-00006	Yes	hCoV-19/USA/DC-HP00006/2020	MT509463	EPI_ISL_434687	1A	Yes	18.17	1341007	1306930	1308512	29780	99.6	16707x	20A	20A	A2a	B.1	B.1	20A
7	MDHP-00007	Yes	hCoV-19/USA/DC-HP00007/2020	MT509464	EPI_ISL_434688	1A	No	20.57	1404790	1367707	1371109	29776	99.6	17454x	20C	20A	A2a	B.1	B.1	20C
10	MDHP-00010	Yes	hCoV-19/USA/MD-HP00010/2020	MT509465	EPI_ISL_434689	1A	Yes	32.35	677385	656688	657963	29775	99.6	8405x	20C	20A	A2a	B.1	B.1	20C
15	MDHP-00015	Yes	hCoV-19/USA/MD-HP00015/2020	MT509466	EPI_ISL_434690	1A	Yes	26.27	770151	747650	748771	29780	99.6	9533x	20C	20A	A2a	B.1	B.1	20C
16	MDHP-00016	Yes	hCoV-19/USA/MD-HP00016/2020	MT509452	EPI_ISL_434682	1C	Yes	19.88	830018	807799	809035	29776	99.6	10326x	20C	20A	A2a	B.1	B.1	20C
17	MDHP-00017	Yes	hCoV-19/USA/MD-HP00017/2020	MT646086	EPI_ISL_457790	6G	No	18.45	680983	644603	646392	29777	99.6	210x	20C	20A	A2a	B.1	B.1	20C/JHHS-6
18	MDHP-00018	Yes	hCoV-19/USA/MD-HP00018/2020	MT646095	EPI_ISL_457751	1C	No	15.58	299634	268904	268988	29505	98.7	3381x	20C	20A	A2a	B.1	B.1	20C
20	MDHP-00020	Yes	hCoV-19/USA/MD-HP00020/2020	MT509453	EPI_ISL_434683	1C	Yes	22.71	1408212	1364105	1364932	29780	99.6	17440x	20B	20A	A2a	B.1.1.9	B.1	20B/JHHS-4
22	MDHP-00022	Yes	hCoV-19/USA/DC-HP00022/2020	MT509467	EPI_ISL_434691	1A	Yes	31.36	416975	400931	401648	29778	99.6	5112x	19A	19A	A1a	B.2.1	B.2	19A/JHHS-1
23	MDHP-00023	Yes	hCoV-19/USA/MD-HP00023/2020	MT509454	EPI_ISL_434684	1C	Yes	24.92	256644	249497	250350	29780	99.6	3171x	20C	20A	A2a	B.1	B.1	20C
24	MDHP-00024	Yes	hCoV-19/USA/MD-HP00024/2020	MT509455	EPI_ISL_434685	1C	Yes	18.02	1330539	1301928	1304005	29778	99.6	16641x	20C	20A	A2a	B.1	B.1	20C
25	MDHP-00025	Yes	hCoV-19/USA/MD-HP00025/2020	MT509489	EPI_ISL_438222	1C	Yes	25.7	331053	320358	320927	29779	99.6	4079x	20C	20A	A2a	B.1	B.1	20C
26	MDHP-00026	Yes	hCoV-19/USA/DC-HP00026/2020	MT509490	EPI_ISL_438223	1C	Yes	17.09	1157509	1127824	1129958	29777	99.6	14413x	20A	20A	A2a	B.1	B.1	20A/JHHS-3
28	MDHP-00028	Yes	hCoV-19/USA/MD-HP00028/2020	MT509491	EPI_ISL_438224	1C	Yes	19.31	439852	429356	429977	29779	99.6	205x	20C	20A	A2a	B.1	B.1	20C
29	MDHP-00029	Yes	hCoV-19/USA/MD-HP00029/2020	MT646096	EPI_ISL_457752	1C	Yes	17.06	345532	336086	336890	29780	99.6	4295x	20A	20A	A2a	B.1	B.1	20A/JHHS-3
30	MDHP-00030	Yes	hCoV-19/USA/MD-HP00030/2020	MT509456	EPI_ISL_434686	1C	Yes	23.62	1605886	1564222	1569705	29780	99.6	19964x	19B	19B	B	A.3	A.3	19B/JHHS-2
31	MDHP-00031	Yes	hCoV-19/USA/MD-HP00031/2020	MT646094	EPI_ISL_457789	1A	Yes	30.07	1564472	1519462	1521929	29777	99.6	19406x	19B	19B	B	A.3	A.3	19B/JHHS-2
32	MDHP-00032	Yes	hCoV-19/USA/MD-HP00032/2020	MT509468	EPI_ISL_438225	1A	Yes	21.77	973470	948773	950449	29779	99.6	12118x	19A	19A	A1a	B.2.1	B.2	19A/JHHS-1
33	MDHP-00033	Yes	hCoV-19/USA/MD-HP00033/2020	MT509488	EPI_ISL_438226	1A	Yes	24.52	869207	844572	846170	29777	99.6	10796x	20C	20A	A2a	B.1	B.1	20C/JHHS-7
35	MDHP-00035	Yes	hCoV-19/USA/DC-HP00035/2020	MT646097	EPI_ISL_457753	2A	Yes	23.62	1581177	1551046	1554719	29778	99.6	19797x	19A	19A	A1a	B.2.1	B.2	19A/JHHS-1
36	MDHP-00036	Yes	hCoV-19/USA/MD-HP00036/2020	MT509457	EPI_ISL_434586	2A	Yes	15.58	1267077	1239782	1245159	29779	99.6	15815x	20C	20A	A2a	B.1	B.1	20C
37	MDHP-00037	Yes	hCoV-19/USA/MD-HP00037/2020	MT509458	EPI_ISL_434587	2A	Yes	18.94	679852	662141	667586	29779	99.6	8436x	20C	20A	A2a	B.1	B.1	20C
38	MDHP-00038	Yes	hCoV-19/USA/MD-HP00038/2020	MT509459	EPI_ISL_434588	2A	Yes	22.7	1086293	1062625	1066765	29779	99.6	13522x	20C	20A	A2a	B.1	B.1	20C
39	MDHP-00039	Yes	hCoV-19/USA/MD-HP00039/2020	MT646098	EPI_ISL_457754	2A	Yes	14.59	652633	636734	641262	29776	99.6	8105x	20A	20A	A2a	B.1.37	B.1	20A
41	MDHP-00041	Yes	hCoV-19/USA/MD-HP00041/2020	MT509460	EPI_ISL_434638	2A	Yes	14.13	293443	282606	287296	29777	99.6	3610x	20C	20A	A2a	B.1	B.1	20C
43	MDHP-00043	Yes	hCoV-19/USA/DC-HP00043/2020	MT509461	EPI_ISL_434639	2A	Yes	16.18	878314	856967	859620	29779	99.6	10946x	20C	20A	A2a	B.1	B.1	20C
44	MDHP-00044	Yes	hCoV-19/USA/MD-HP00044/2020	MT509462	EPI_ISL_434640	2A	Yes	25.13	458326	445432	446999	29778	99.6	5671x	20B	20A	A2a	B.1.1.9	B.1	20B/JHHS-4
45	MDHP-00045	Yes	hCoV-19/USA/MD-HP00045/2020	MT646064	EPI_ISL_457791	6A	No	17.4	1121363	1098625	1099348	29781	99.6	209x	20C	20A	A2a	B.1	B.1	20C
48	MDHP-00048	Yes	hCoV-19/USA/MD-HP00048/2020	MT646065	EPI_ISL_457792	6A	No	22.99	492247	469888	470832	29780	99.6	206x	20B	20A	A2a	B.1.1	B.1	20B
49	MDHP-00049	Yes	hCoV-19/USA/DC-HP00049/2020	MT646066	EPI_ISL_457793	6A	No	30.38	69346	60332	60353	28047	93.8	175x	20C	20A	A2a	B.1	B.1	20C
50	MDHP-00050	Yes	hCoV-19/USA/MD-HP00050/2020	MT646067	EPI_ISL_457794	6A	No	30.28	109906	93159	93333	28344	94.8	184x	20C	20A	A2a	B.1	B.1	20C
51	MDHP-00051	Yes	hCoV-19/USA/MD-HP00051/2020	MT646068	EPI_ISL_457795	6A	No	21.63	459300	436059	436762	29780	99.6	207x	20C	20A	A2a	B.1	B.1	20C
52	MDHP-00052	Yes	hCoV-19/USA/DC-HP00052/2020	MT646069	EPI_ISL_457796	6A	No	19.15	903065	878872	879309	29780	99.6	210x	20B	20A	A2a	B.1.1	B.1	20B
54	MDHP-00054	Yes	hCoV-19/USA/DC-HP00054/2020	MT646117	EPI_ISL_457797	6A	No	15.27	701068	669920	670621	29780	99.6	208x	20C	20A	A2a	B.1	B.1	20C
55	MDHP-00055	Yes	hCoV-19/USA/MD-HP00055/2020	MT646070	EPI_ISL_457798	6A	No	15.35	1048992	1000340	1001729	29780	99.6	214x	19A	19A	A1a	B.2.1	B.2	19A/JHHS-1
57	MDHP-00057	Yes	hCoV-19/USA/MD-HP00057/2020	MT646071	EPI_ISL_457799	6C	Yes	20.83	665217	642989	644100	29779	99.6	211x	20C	20A	A2a	B.1	B.1	20C
58	MDHP-00058	Yes	hCoV-19/USA/MD-HP00058/2020	MT646072	EPI_ISL_457800	6C	No	17.66	405053	390876	391755	29780	99.6	210x	19B	19B	B1	A.1	A.1	19B
59	MDHP-00059	Yes	hCoV-19/USA/DC-HP00059/2020	MT646073	EPI_ISL_457801	6C	Yes	17.12	123916	119210	119344	29780	99.6	197x	20C	20A	A2a	B.1	B.1	20C
60	MDHP-00060	Yes	hCoV-19/USA/MD-HP00060/2020	MT646118	EPI_ISL_457802	6C	No	17.08	99449	96585	96682	29564	98.9	200x	20A	20A	A2a	B.1	B.1	20A
61	MDHP-00061	Yes	hCoV-19/USA/MD-HP00061/2020	MT646074	EPI_ISL_457803	6C	Yes	22.42	691896	665885	666443	29780	99.6	212x	20B	20A	A2a	B.1.1	B.1	20B
62	MDHP-00062	Yes	hCoV-19/USA/MD-HP00062/2020	MT646119	EPI_ISL_457804	6C	Yes	18.26	141043	136640	136833	29391	98.3	208x	20B	20A	A2a	B.1.1	B.1	20B/JHHS-5
63	MDHP-00063	Yes	hCoV-19/USA/DC-HP00063/2020	MT646075	EPI_ISL_457805	6C	Yes	19.26	1828622	1765035	1767272	29778	99.6	221x	19A	19A	A	B.6	B.6	19A
64	MDHP-00064	Yes	hCoV-19/USA/MD-HP00064/2020	MT646076	EPI_ISL_457806	6C	Yes	15.75	1096817	1045797	1048572	29780	99.6	216x	20C	20A	A2a	B.1	B.1	20C/JHHS-7
65	MDHP-00065	Yes	hCoV-19/USA/MD-HP00065/2020	MT646077	EPI_ISL_457807	6C	Yes	15.46	1322260	1265448	1266258	29780	99.6	213x	19B	19B	B	A.3	A.3	19B/JHHS-2A
67	MDHP-00067	Yes	hCoV-19/USA/MD-HP00067/2020	MT646078	EPI_ISL_457808	6C	No	16.08	530964	508603	508925	29780	99.6	206x	20C	20A	A2a	B.1	B.1	20C
68	MDHP-00068	Yes	hCoV-19/USA/MD-HP00068/2020	MT509469	EPI_ISL_438227	3A	No	27.29	749651	722858	723113	29251	97.8	9179x	20C	20A	A2a	B.1	B.1	20C
69	MDHP-00069	Yes	hCoV-19/USA/MD-HP00069/2020	MT509470	EPI_ISL_438228	3A	No	28.83	1133334	1110270	1110837	29531	98.8	14155x	20C	20A	A2a	B.1	B.1	20C
70	MDHP-00070	Yes	hCoV-19/USA/DC-HP00070/2020	MT509471	EPI_ISL_438229	3A	No	17.02	2770728	2713958	2718290	29779	99.6	34621x	20C	20A	A2a	B.1	B.1	20C
72	MDHP-00072	Yes	hCoV-19/USA/DC-HP00072/2020	MT509472	EPI_ISL_438230	3A	No	16.93	2436903	2390747	2395090	29778	99.6	30519x	19A	19A	A1a	B.2.1	B.2	19A/JHHS-1
73	MDHP-00073	Yes	hCoV-19/USA/DC-HP00073/2020	MT509492	EPI_ISL_438231	3A	No	20.3	1836969	1793312	1796702	29776	99.6	22867x	20C	20A	A2a	B.1	B.1	20C
74	MDHP-00074	Yes	hCoV-19/USA/DC-HP00074/2020	MT509473	EPI_ISL_438232	3A	No	14.6	677209	657678	661909	29482	98.6	8394x	20C	20A	A2a	B.1	B.1	20C
75	MDHP-00075	Yes	hCoV-19/USA/MD-HP00075/2020	MT509474	EPI_ISL_438233	3A	No	17.39	743067	732224	733119	29777	99.6	9340x	20C	20A	A2a	B.1	B.1	20C
76	MDHP-00076	Yes	hCoV-19/USA/MD-HP00076/2020	MT509475	EPI_ISL_438234	3A	No	15.12	1463889	1432987	1434503	29778	99.6	18280x	19B	19B	B	A.3	A.3	19B/JHHS-2A
77	MDHP-00077	Yes	hCoV-19/USA/MD-HP00077/2020	MT646099	EPI_ISL_457755	3A	No	23.28	869120	850728	851805	29560	98.9	10839x	20C	20A	A2a	B.1	B.1	20C
78	MDHP-00078	Yes	hCoV-19/USA/MD-HP00078/2020	MT509493	EPI_ISL_438235	3A	No	21.19	836397	816480	817581	29779	99.6	10414x	20C	20A	A2a	B.1	B.1	20C
79	MDHP-00079	Yes	hCoV-19/USA/MD-HP00079/2020	MT509476	EPI_ISL_438236	3B	No	unknown	183046	172179	175076	29268	97.9	2201x	20B	20A	A2a	B.1.1	B.1	20B/JHHS-5
80	MDHP-00080	Yes	hCoV-19/USA/DC-HP00080/2020	MT509477	EPI_ISL_438237	3B	No	18.53	1746638	1696463	1701943	29779	99.6	21623x	20C	20A	A2a	B.1	B.1	20C
82	MDHP-00082	Yes	hCoV-19/USA/MD-HP00082/2020	MT509478	EPI_ISL_438238	3B	No	18.39	253698	233268	238773	29459	98.5	2979x	20C	20A	A2a	B.1	B.1	20C/JHHS-6
83	MDHP-00083	Yes	hCoV-19/USA/MD-HP00083/2020	MT509479	EPI_ISL_438239	3B	No	13.84	177011	166425	169216	29264	97.9	2121x	20C	20A	A2a	B.1	B.1	20C
85	MDHP-00085	Yes	hCoV-19/USA/MD-HP00085/2020	MT509480	EPI_ISL_438240	3B	No	15.2	320695	305666	310541	29780	99.6	3909x	20B	20A	A2a	B.1.1	B.1	20B
86	MDHP-00086	Yes	hCoV-19/USA/MD-HP00086/2020	MT646100	EPI_ISL_457756	3B	No	18.87	321687	311515	312913	29780	99.6	3971x	19B	19B	B	A.3	A.3	19B/JHHS-2
87	MDHP-00087	Yes	hCoV-19/USA/MD-HP00087/2020	MT509481	EPI_ISL_438241	3B	No	22.17	246264	236839	238544	29561	98.9	3023x	19B	19B	B	A.3	A.3	19B/JHHS-2
89	MDHP-00089	Yes	hCoV-19/USA/DC-HP00089/2020	MT509482	EPI_ISL_438242	3B	No	17.56	142186	132791	135806	29561	98.9	1694x	20C	20A	A2a	B.1	B.1	20C
90	MDHP-00090	Yes	hCoV-19/USA/DC-HP00090/2020	MT509483	EPI_ISL_438243	3B	No	20.28	171052	165716	166744	29562	98.9	2113x	20C	20A	A2a	B.1	B.1	20C
91	MDHP-00091	Yes	hCoV-19/USA/DC-HP00091/2020	MT646048	EPI_ISL_457757	3C	No	20.34	135080	131989	132276	29560	98.9	1683x	20C	20A	A2a	B.1	B.1	20C
93	MDHP-00093	Yes	hCoV-19/USA/MD-HP00093/2020	MT646049	EPI_ISL_457758	3C	No	20.84	138350	135118	135282	29562	98.9	1722x	20B	20A	A2a	B.1.1	B.1	20B
94	MDHP-00094	Yes	hCoV-19/USA/MD-HP00094/2020	MT646050	EPI_ISL_457759	3C	No	26.34	120196	116739	116961	29562	98.9	1484x	20C	20A	A2a	B.1	B.1	20C
96	MDHP-00096	Yes	hCoV-19/USA/DC-HP00096/2020	MT646101	EPI_ISL_457760	3C	No	18.49	2566505	2514119	2516930	29776	99.6	32025x	20A	20A	A2a	B.1	B.1	20A
97	MDHP-00097	Yes	hCoV-19/USA/MD-HP00097/2020	MT646102	EPI_ISL_457761	3C	No	19.92	129061	125773	125929	29562	98.9	1602x	20C	20A	A2a	B.1.3	B.1	20C
98	MDHP-00098	Yes	hCoV-19/USA/MD-HP00098/2020	MT646103	EPI_ISL_457762	3C	No	23.38	122206	120151	120422	29264	97.9	1531x	19B	19B	B	A.3	A.3	19B/JHHS-2A
99	MDHP-00099	Yes	hCoV-19/USA/DC-HP00099/2020	MT509484	EPI_ISL_438244	3C	No	18.93	152809	150024	150319	29560	98.9	1909x	20C	20A	A2a	B.1	B.1	20C
100	MDHP-00100	Yes	hCoV-19/USA/DC-HP00100/2020	MT509485	EPI_ISL_438245	3C	No	19.95	247395	242024	242190	29560	98.9	3080x	20C	20A	A2a	B.1	B.1	20C
101	MDHP-00101	Yes	hCoV-19/USA/MD-HP00101/2020	MT646104	EPI_ISL_457763	3C	No	16.47	140018	136871	136962	29348	98.1	1745x	20B	20A	A2a	B.1.1	B.1	20B
104	MDHP-00104	Yes	hCoV-19/USA/MD-HP00104/2020	MT509486	EPI_ISL_438246	3D	No	14.25	253623	248354	248579	29779	99.6	3167x	19B	19B	B	A.3	A.3	19B/JHHS-2A
105	MDHP-00105	Yes	hCoV-19/USA/MD-HP00105/2020	MT509487	EPI_ISL_438247	3D	No	15.37	183073	179481	179621	29562	98.9	2289x	20B	20A	A2a	B.1.1.9	B.1	20B/JHHS-4
106	MDHP-00106	Yes	hCoV-19/USA/MD-HP00106/2020	MT646051	EPI_ISL_457764	3D	No	20.57	238418	232605	233240	29562	98.9	2963x	20C	20A	A2a	B.1	B.1	20C/JHHS-7
107	MDHP-00107	Yes	hCoV-19/USA/MD-HP00107/2020	MT646105	EPI_ISL_457765	3D	No	16.93	288378	283067	283605	29558	98.8	3600x	20C	20A	A2a	B.1	B.1	20C
110	MDHP-00110	Yes	hCoV-19/USA/MD-HP00110/2020	MT646106	EPI_ISL_457766	3D	No	20.91	4913546	4785790	4796379	29778	99.6	60928x	20B	20A	A2a	B.1.1	B.1	20B
112	MDHP-00112	Yes	hCoV-19/USA/MD-HP00112/2020	MT646052	EPI_ISL_457767	3D	No	24.98	161121	155485	156187	29266	97.9	1976x	19B	19B	B	A.3	A.3	19B/JHHS-2
113	MDHP-00113	Yes	hCoV-19/USA/MD-HP00113/2020	MT646053	EPI_ISL_457768	3D	No	16.97	239644	234004	234271	29780	99.6	2984x	19B	19B	B	A.3	A.3	19B/JHHS-2
114	MDHP-00114	Yes	hCoV-19/USA/MD-HP00114/2020	MT646054	EPI_ISL_457769	3D	No	20.58	208643	203597	203835	29777	99.6	2596x	20A	20A	A2	B.1	B.1	20A
116	MDHP-00116	Yes	hCoV-19/USA/DC-HP00116/2020	MT646079	EPI_ISL_457809	6E	No	17.19	303563	291591	291749	29779	99.6	203x	20C	20A	A2a	B.1	B.1	20C
117	MDHP-00117	Yes	hCoV-19/USA/DC-HP00117/2020	MT646080	EPI_ISL_457810	6E	No	21.25	75986	74213	74339	29779	99.6	194x	20C	20A	A2a	B.1	B.1	20C
118	MDHP-00118	Yes	hCoV-19/USA/MD-HP00118/2020	MT646081	EPI_ISL_457811	6E	No	24.27	1123177	1090125	1091830	29778	99.6	220x	20C	20A	A2a	B.1	B.1	20C
119	MDHP-00119	Yes	hCoV-19/USA/MD-HP00119/2020	MT646082	EPI_ISL_457812	6E	No	20.87	387889	369974	370740	29781	99.6	208x	20A	20A	A2a	B.1.37	B.1	20A
120	MDHP-00120	Yes	hCoV-19/USA/MD-HP00120/2020	MT646083	EPI_ISL_457813	6E	No	25.09	623858	594304	595012	29780	99.6	213x	19B	19B	B	A.3	A.3	19B/JHHS-2A
122	MDHP-00122	Yes	hCoV-19/USA/DC-HP00122/2020	MT646084	EPI_ISL_457814	6E	No	25.07	203875	191838	192006	29780	99.6	203x	20C	20A	A2a	B.1	B.1	20C
123	MDHP-00123	Yes	hCoV-19/USA/MD-HP00123/2020	MT646085	EPI_ISL_457815	6E	No	29.99	66608	59025	59244	28047	93.8	168x	19A	19A	A	B.6	B.6	19A
127	MDHP-00127	Yes	hCoV-19/USA/MD-HP00127/2020	MT646087	EPI_ISL_457816	6G	No	16.1	247182	239278	239848	29780	99.6	201x	20C	20A	A2a	B.1.26	B.1	20C
128	MDHP-00128	Yes	hCoV-19/USA/MD-HP00128/2020	MT646088	EPI_ISL_457817	6G	No	19.72	391858	367153	367513	29777	99.6	212x	20C	20A	A2a	B.1	B.1	20C
129	MDHP-00129	Yes	hCoV-19/USA/MD-HP00129/2020	MT646089	EPI_ISL_457818	6G	No	21.6	109594	105547	105649	29781	99.6	196x	20C	20A	A2a	B.1	B.1	20C
131	MDHP-00131	Yes	hCoV-19/USA/MD-HP00131/2020	MT646090	EPI_ISL_457819	6G	No	14.29	191106	183142	183358	29780	99.6	201x	20A	20A	A2a	B.1	B.1	20A/JHHS-3
132	MDHP-00132	Yes	hCoV-19/USA/MD-HP00132/2020	MT646091	EPI_ISL_457820	6G	No	13.75	1823248	1773749	1776274	29780	99.6	214x	20A	20A	A2a	B.1	B.1	20A
133	MDHP-00133	Yes	hCoV-19/USA/MD-HP00133/2020	MT646092	EPI_ISL_457821	6G	No	24.3	323098	301263	301773	29780	99.6	207x	20A	20A	A2a	B.1	B.1	20A
135	MDHP-00135	Yes	hCoV-19/USA/DC-HP00135/2020	MT646093	EPI_ISL_457822	6G	No	22.14	325977	305425	305844	29778	99.6	207x	20C	20A	A2a	B.1	B.1	20C
137	MDHP-00137	Yes	hCoV-19/USA/DC-HP00137/2020	MT646120	EPI_ISL_457823	6G	No	19.87	733217	693497	695033	29779	99.6	215x	20A	20A	A2a	B.1	B.1	20A
138	MDHP-00138	Yes	hCoV-19/USA/DC-HP00138/2020	MT646055	EPI_ISL_457770	3G	No	17.51	173123	169441	169736	28566	95.5	2136x	20C	20A	A2a	B.1	B.1	20C
139	MDHP-00139	Yes	hCoV-19/USA/DC-HP00139/2020	MT646056	EPI_ISL_457771	3G	No	18.66	104817	102402	102629	28569	95.5	1290x	20B	20A	A2a	B.1.1	B.1	20B
140	MDHP-00140	Yes	hCoV-19/USA/MD-HP00140/2020	MT646057	EPI_ISL_457772	3G	No	16.74	111566	108571	108863	28014	93.7	1368x	20C	20A	A2a	B.1.3	B.1	20C
141	MDHP-00141	Yes	hCoV-19/USA/MD-HP00141/2020	MT646107	EPI_ISL_457773	3G	No	19.18	109077	106108	106266	27795	93	1337x	19B	19B	B	A.3	A.3	19B/JHHS-2
143	MDHP-00143	Yes	hCoV-19/USA/MD-HP00143/2020	MT646058	EPI_ISL_457774	3G	No	29.21	112203	101786	101974	27993	93.6	1248x	20B	20A	A2a	B.1.1	B.1	20B/JHHS-5
145	MDHP-00145	Yes	hCoV-19/USA/DC-HP00145/2020	MT646108	EPI_ISL_457775	3G	No	16.32	162086	157036	157270	27730	92.7	1976x	20B	20A	A2a	B.1.1	B.1	20B
147	MDHP-00147	Yes	hCoV-19/USA/MD-HP00147/2020	MT646060	EPI_ISL_457777	3G	No	19.72	115666	112306	112505	28567	95.5	1411x	20B	20A	A2a	B.1.1.9	B.1	20B/JHHS-4
148	MDHP-00148	Yes	hCoV-19/USA/MD-HP00148/2020	MT646109	EPI_ISL_457778	3G	No	21.35	56448	54600	54658	28014	93.7	686x	20C	20A	A2a	B.1	B.1	20C
149	MDHP-00149	Yes	hCoV-19/USA/MD-HP00149/2020	MT646061	EPI_ISL_457779	3H	No	27.74	135156	130159	131065	28082	93.9	1642x	19B	19B	B1	A.1.3	A.1	19B
150	MDHP-00150	Yes	hCoV-19/USA/MD-HP00150/2020	MT646110	EPI_ISL_457780	3H	No	21.84	1151557	1120245	1121835	29561	98.9	14180x	20C	20A	A2a	B.1	B.1	20C
152	MDHP-00152	Yes	hCoV-19/USA/DC-HP00152/2020	MT646111	EPI_ISL_457781	3H	No	18.03	383383	374438	375087	29556	98.8	4733x	20A	20A	A2a	B.1	B.1	20A/JHHS-3
153	MDHP-00153	Yes	hCoV-19/USA/MD-HP00153/2020	MT646062	EPI_ISL_457782	3H	No	30.56	182298	140767	140926	29391	98.3	1506x	19B	19B	B	A.3	A.3	19B/JHHS-2
154	MDHP-00154	Yes	hCoV-19/USA/MD-HP00154/2020	MT646112	EPI_ISL_457783	3H	No	24.93	1448208	1366802	1368932	29777	99.6	17205x	19B	19B	B	A.3	A.3	19B/JHHS-2
155	MDHP-00155	Yes	hCoV-19/USA/MD-HP00155/2020	MT646113	EPI_ISL_457784	3H	No	32.01	622554	369478	371086	29389	98.3	3404x	20A	20A	A2a	B.1	B.1	20A/JHHS-3
156	MDHP-00156	Yes	hCoV-19/USA/MD-HP00156/2020	MT646114	EPI_ISL_457785	3H	No	15.21	224172	138349	138941	29526	98.7	1766x	20C	20A	A2a	B.1	B.1	20C/JHHS-6
157	MDHP-00157	Yes	hCoV-19/USA/MD-HP00157/2020	MT646115	EPI_ISL_457786	3H	No	29.97	176856	116678	116813	28334	94.8	1118x	20B	20A	A2a	B.1.1	B.1	20B
158	MDHP-00158	Yes	hCoV-19/USA/MD-HP00158/2020	MT646116	EPI_ISL_457787	3H	No	23.11	432977	415298	416148	29779	99.6	5237x	20C	20A	A2a	B.1	B.1	20C
159	MDHP-00159	Yes	hCoV-19/USA/MD-HP00159/2020	MT646063	EPI_ISL_457788	3H	No	29.42	180450	125857	125989	29389	98.3	1336x	20C	20A	A2a	B.1	B.1	20C
4	MDHP-00004	No	hCoV-19/USA/MD-HP00004/2020	NA	NA	NA	No	20.54	193298	125950	126123	24462	81.8	NA	NA	NA	NA	NA	NA	NA
14	MDHP-00014	No	hCoV-19/USA/??-HP00014/2020	NA	NA	NA	No	14.72	499459	390953	392157	29780	99.6	NA	NA	NA	NA	NA	NA	NA
21	MDHP-00021	No	hCoV-19/USA/MD-HP00021/2020	NA	NA	NA	No	19.08	618141	600630	601604	18107	60.6	NA	NA	NA	NA	NA	NA	NA
40	MDHP-00040	No	hCoV-19/USA/MD-HP00040/2020	NA	NA	NA	No	17.03	793257	773372	780634	29773	99.6	NA	NA	NA	NA	NA	NA	NA
42	MDHP-00042	No	hCoV-19/USA/DC-HP00042/2020	NA	NA	NA	No	38.39	85234	43639	44285	29319	98	NA	NA	NA	NA	NA	NA	NA
46	MDHP-00046	No	hCoV-19/USA/MD-HP00046/2020	NA	NA	NA	No	25.48	719726	700451	704107	29776	99.6	NA	NA	NA	NA	NA	NA	NA
47	MDHP-00047	No	hCoV-19/USA/DC-HP00047/2020	NA	NA	NA	No	32.75	478242	359266	360436	29608	99	NA	NA	NA	NA	NA	NA	NA
53	MDHP-00053	No	hCoV-19/USA/MD-HP00053/2020	NA	NA	NA	No	18.38	681151	663214	666514	29779	99.6	NA	NA	NA	NA	NA	NA	NA
56	MDHP-00056	No	hCoV-19/USA/MD-HP00056/2020	NA	NA	NA	No	unknown	189167	182573	183348	29779	99.6	NA	NA	NA	NA	NA	NA	NA
66	MDHP-00066	No	hCoV-19/USA/MD-HP00066/2020	NA	NA	NA	No	37.5	175784	89745	90121	24755	82.8	NA	NA	NA	NA	NA	NA	NA
71	MDHP-00071	No	hCoV-19/USA/DC-HP00071/2020	NA	NA	NA	No	33.5	194793	134156	134167	19178	64.1	NA	NA	NA	NA	NA	NA	NA
81	MDHP-00081	No	hCoV-19/USA/MD-HP00081/2020	NA	NA	NA	No	28.22	17554	15261	16409	21459	71.8	NA	NA	NA	NA	NA	NA	NA
88	MDHP-00088	No	hCoV-19/USA/MD-HP00088/2020	NA	NA	NA	No	25.01	61165	49184	53994	25623	85.7	NA	NA	NA	NA	NA	NA	NA
92	MDHP-00092	No	hCoV-19/USA/MD-HP00092/2020	NA	NA	NA	No	29.44	183846	175984	176332	29559	98.8	NA	NA	NA	NA	NA	NA	NA
95	MDHP-00095	No	hCoV-19/USA/DC-HP00095/2020	NA	NA	NA	No	29.9	109853	105514	106261	29903	100	NA	NA	NA	NA	NA	NA	NA
103	MDHP-00103	No	hCoV-19/USA/MD-HP00103/2020	NA	NA	NA	No	34.18	7019	3141	3145	2053	6.9	NA	NA	NA	NA	NA	NA	NA
108	MDHP-00108	No	hCoV-19/USA/MD-HP00108/2020	NA	NA	NA	No	33.17	9915	8234	8234	7668	25.6	NA	NA	NA	NA	NA	NA	NA
109	MDHP-00109	No	hCoV-19/USA/MD-HP00109/2020	NA	NA	NA	No	30.3	131190	121715	121729	27627	92.4	NA	NA	NA	NA	NA	NA	NA
115	MDHP-00115	No	hCoV-19/USA/MD-HP00115/2020	NA	NA	NA	No	21.5	497073	481246	482475	15521	51.9	NA	NA	NA	NA	NA	NA	NA
121	MDHP-00121	No	hCoV-19/USA/MD-HP00121/2020	NA	NA	NA	No	15.82	219842	206982	210332	25841	86.4	NA	NA	NA	NA	NA	NA	NA
124	MDHP-00124	No	hCoV-19/USA/MD-HP00124/2020	NA	NA	NA	No	31.51	85944	75795	75819	19121	63.9	NA	NA	NA	NA	NA	NA	NA
125	MDHP-00125	No	hCoV-19/USA/MD-HP00125/2020	NA	NA	NA	No	33.92	14603	10926	10930	12038	40.3	NA	NA	NA	NA	NA	NA	NA
126	MDHP-00126	No	hCoV-19/USA/MD-HP00126/2020	NA	NA	NA	No	14.95	714314	693180	694519	28736	96.1	NA	NA	NA	NA	NA	NA	NA
130	MDHP-00130	No	hCoV-19/USA/MD-HP00130/2020	NA	NA	NA	No	20.65	188498	180482	182738	23994	80.2	NA	NA	NA	NA	NA	NA	NA
134	MDHP-00134	No	hCoV-19/USA/MD-HP00134/2020	NA	NA	NA	No	29.7	544171	521084	521300	28713	96	NA	NA	NA	NA	NA	NA	NA
136	MDHP-00136	No	hCoV-19/USA/DC-HP00136/2020	NA	NA	NA	No	30.49	67879	59687	59704	16788	56.1	NA	NA	NA	NA	NA	NA	NA
144	MDHP-00144	No	hCoV-19/USA/MD-HP00144/2020	NA	NA	NA	No	21.83	49183	47603	48026	21035	70.3	NA	NA	NA	NA	NA	NA	NA
146	MDHP-00146	No	hCoV-19/USA/DC-HP00146/2020	MT646059	EPI_ISL_457776	NA	No	23.84	58359	55698	55923	25731	86	702x	20B	20A	A2a	B.1.1	B.1	20B
151	MDHP-00151	No	hCoV-19/USA/DC-HP00151/2020	NA	NA	NA	No	34	160608	106556	106610	27732	92.7	NA	NA	NA	NA	NA	NA	NA
