# Supplementary material for: Genomic Diversity of SARS-CoV-2 During Early Introduction into the United States National Capital Region
Source: medRxiv. 2020 Aug 23:2020.08.13.20174136. Originally published 2020 Aug 15. Preprint. [Version 2] doi: 10.1101/2020.08.13.20174136 (PMC7430609; doi:10.1101/2020.08.13.20174136)
Supplement: Supplement 2020 [file 94045-2020.08.13.20174136-4.xlsx]

## Sheet: TableS4
Supplemental Table 4. Single nucleotide polymorphisms present in JHHS sequences.
chrom	pos	ref	alt	gene	type	annot	count	clade
MN908947.3	84	C	Y	CHR_START-ORF1a	intergenic_region		1
MN908947.3	106	C	T	CHR_START-ORF1a	intergenic_region		3
MN908947.3	204	G	T	CHR_START-ORF1a	intergenic_region		1
MN908947.3	212	T	A	CHR_START-ORF1a	intergenic_region		1
MN908947.3	233	C	T	CHR_START-ORF1a	intergenic_region		1
MN908947.3	241	C	T	CHR_START-ORF1a	intergenic_region		91
MN908947.3	313	C	T	ORF1a	synonymous_variant	L16L	3
MN908947.3	337	C	T	ORF1a	synonymous_variant	R24R	1
MN908947.3	379	C	A	ORF1a	synonymous_variant	V38V	1
MN908947.3	490	T	A	ORF1a	missense_variant	D75E	14
MN908947.3	619	C	T	ORF1a	synonymous_variant	Y118Y	1
MN908947.3	629	C	T	ORF1a	missense_variant	L122F	2
MN908947.3	676	C	T	ORF1a	synonymous_variant	G137G	1
MN908947.3	833	T	C	ORF1a	missense_variant	F190L	3
MN908947.3	1059	C	T	ORF1a	missense_variant	T265I	60	20C
MN908947.3	1812	C	T	ORF1a	missense_variant	A516V	1
MN908947.3	1817	A	G	ORF1a	missense_variant	K518E	1
MN908947.3	1917	C	T	ORF1a	missense_variant	T551I	3
MN908947.3	2110	C	T	ORF1a	synonymous_variant	N615N	1
MN908947.3	2388	C	Y	ORF1a	missense_variant	T708I	1
MN908947.3	2416	C	T	ORF1a	synonymous_variant	Y717Y	12
MN908947.3	2480	A	G	ORF1a	missense_variant	I739V	5
MN908947.3	2558	C	T	ORF1a	missense_variant	P765S	5
MN908947.3	3037	C	T	ORF1a	synonymous_variant	F924F	90
MN908947.3	3094	A	G	ORF1a	synonymous_variant	P943P	1
MN908947.3	3177	C	T	ORF1a	missense_variant	P971L	14
MN908947.3	3602	C	T	ORF1a	missense_variant	H1113Y	1
MN908947.3	4113	C	T	ORF1a	missense_variant	A1283V	2
MN908947.3	4255	G	A	ORF1a	synonymous_variant	P1330P	3
MN908947.3	4504	G	T	ORF1a	missense_variant	E1413D	1
MN908947.3	4523	G	A	ORF1a	missense_variant	A1420T	2
MN908947.3	4579	T	A	ORF1a	synonymous_variant	L1438L	1
MN908947.3	4589	A	C	ORF1a	missense_variant	N1442H	1
MN908947.3	4912	A	C	ORF1a	missense_variant	E1549D	4
MN908947.3	5090	C	T	ORF1a	missense_variant	P1609S	2
MN908947.3	5284	C	T	ORF1a	synonymous_variant	N1673N	1
MN908947.3	5526	C	T	ORF1a	missense_variant	T1754I	2
MN908947.3	5826	C	T	ORF1a	missense_variant	T1854I	1
MN908947.3	5869	C	T	ORF1a	synonymous_variant	Y1868Y	1
MN908947.3	6040	C	T	ORF1a	synonymous_variant	F1925F	12
MN908947.3	6267	C	T	ORF1a	missense_variant	A2001V	1
MN908947.3	6312	C	A	ORF1a	missense_variant	T2016K	2
MN908947.3	6740	C	T	ORF1a	missense_variant	R2159W	1
MN908947.3	7936	G	T	ORF1a	synonymous_variant	A2557A	1
MN908947.3	8676	G	T	ORF1a	missense_variant	S2804I	1
MN908947.3	8683	C	T	ORF1a	synonymous_variant	I2806I	1
MN908947.3	8697	C	T	ORF1a	missense_variant	A2811V	1
MN908947.3	8782	C	T	ORF1a	synonymous_variant	S2839S	16	19B
MN908947.3	8950	C	T	ORF1a	synonymous_variant	I2895I	5
MN908947.3	9172	T	C	ORF1a	synonymous_variant	L2969L	4
MN908947.3	9430	C	T	ORF1a	synonymous_variant	I3055I	2
MN908947.3	9510	C	T	ORF1a	missense_variant	T3082I	1
MN908947.3	9521	C	Y	ORF1a	missense_variant	L3086F	1
MN908947.3	9526	G	T	ORF1a	missense_variant	M3087I	1
MN908947.3	9891	C	Y	ORF1a	missense_variant	A3209V	1
MN908947.3	10116	C	T	ORF1a	missense_variant	T3284I	1
MN908947.3	10523	G	C	ORF1a	missense_variant	V3420L	3
MN908947.3	10697	G	A	ORF1a	missense_variant	G3478R	1
MN908947.3	10712	C	T	ORF1a	missense_variant	L3483F	2
MN908947.3	10770	A	R	ORF1a	missense_variant	Y3502C	1
MN908947.3	10851	C	T	ORF1a	missense_variant	A3529V	1
MN908947.3	10948	A	G	ORF1a	synonymous_variant	R3561R	4
MN908947.3	11083	G	T	ORF1a	missense_variant	L3606F	11
MN908947.3	11401	G	T	ORF1a	missense_variant	M3712I	1
MN908947.3	11455	C	T	ORF1a	synonymous_variant	A3730A	1
MN908947.3	11457	T	C	ORF1a	missense_variant	I3731T	1
MN908947.3	11916	C	T	ORF1a	missense_variant	S3884L	3
MN908947.3	11919	C	T	ORF1a	missense_variant	S3885F	1
MN908947.3	12043	C	Y	ORF1a	synonymous_variant	D3926D	1
MN908947.3	12119	C	T	ORF1a	missense_variant	P3952S	3
MN908947.3	12191	G	K	ORF1a	missense_variant	V3976F	1
MN908947.3	12478	G	A	ORF1a	missense_variant	M4071I	13
MN908947.3	13620	C	T	ORF1b	synonymous_variant	D51D	1
MN908947.3	13660	A	C	ORF1b	synonymous_variant	R65R	1
MN908947.3	13730	C	T	ORF1b	missense_variant	A88V	3
MN908947.3	13813	G	T	ORF1b	missense_variant	A116S	1
MN908947.3	14134	C	T	ORF1b	missense_variant	P223S	1
MN908947.3	14408	C	T	ORF1b	missense_variant	P314L	91	20A,20B,20C
MN908947.3	14805	C	T	ORF1b	synonymous_variant	Y446Y	5
MN908947.3	14912	A	G	ORF1b	missense_variant	N482S	1
MN908947.3	15049	C	T	ORF1b	missense_variant	P528S	1
MN908947.3	15325	A	G	ORF1b	missense_variant	M620V	1
MN908947.3	15594	G	A	ORF1b	synonymous_variant	K709K	1
MN908947.3	15760	G	A	ORF1b	missense_variant	G765S	2
MN908947.3	15867	T	W	ORF1b	synonymous_variant	P800P	1
MN908947.3	16260	C	T	ORF1b	synonymous_variant	C931C	1
MN908947.3	16391	C	Y	ORF1b	missense_variant	A975V	1
MN908947.3	16658	C	T	ORF1b	missense_variant	T1064I	1
MN908947.3	17004	C	Y	ORF1b	synonymous_variant	L1179L	1
MN908947.3	17010	C	A	ORF1b	synonymous_variant	I1181I	4
MN908947.3	17304	C	T	ORF1b	synonymous_variant	V1279V	2
MN908947.3	17334	G	T	ORF1b	synonymous_variant	T1289T	1
MN908947.3	17502	C	T	ORF1b	synonymous_variant	F1345F	1
MN908947.3	17531	T	C	ORF1b	missense_variant	I1355T	3
MN908947.3	17747	C	T	ORF1b	missense_variant	P1427L	2
MN908947.3	17808	G	T	ORF1b	missense_variant	K1447N	1
MN908947.3	17858	A	G	ORF1b	missense_variant	Y1464C	2
MN908947.3	18060	C	T	ORF1b	synonymous_variant	L1531L	2
MN908947.3	18086	C	A	ORF1b	missense_variant	T1540N	3
MN908947.3	18318	G	T	ORF1b	synonymous_variant	G1617G	1
MN908947.3	18508	C	T	ORF1b	missense_variant	L1681F	1
MN908947.3	18703	G	T	ORF1b	missense_variant	D1746Y	1
MN908947.3	18736	T	C	ORF1b	missense_variant	F1757L	14
MN908947.3	18877	C	T	ORF1b	synonymous_variant	L1804L	1
MN908947.3	18898	G	T	ORF1b	missense_variant	V1811F	1
MN908947.3	18998	C	T	ORF1b	missense_variant	A1844V	2
MN908947.3	19018	C	T	ORF1b	missense_variant	P1851S	1
MN908947.3	19072	G	T	ORF1b	missense_variant	D1869Y	1
MN908947.3	19488	C	T	ORF1b	synonymous_variant	V2007V	1
MN908947.3	19839	T	C	ORF1b	synonymous_variant	N2124N	1
MN908947.3	19847	G	A	ORF1b	missense_variant	G2127D	1
MN908947.3	20133	C	Y	ORF1b	synonymous_variant	A2222A	1
MN908947.3	20755	A	C	ORF1b	missense_variant	S2430R	2
MN908947.3	20758	G	R	ORF1b	missense_variant	A2431T	1
MN908947.3	21575	C	T	S	missense_variant	L5F	4
MN908947.3	21772	C	T	S	synonymous_variant	V70V	1
MN908947.3	21958	A	C	S	missense_variant	E132D	1
MN908947.3	22016	T	A	S	missense_variant	W152R	1
MN908947.3	23086	C	T	S	synonymous_variant	Y508Y	1
MN908947.3	23403	A	G	S	missense_variant	D614G	91	20A,20B,20C
MN908947.3	23453	C	T	S	missense_variant	P631S	2
MN908947.3	23595	C	T	S	missense_variant	T678I	3
MN908947.3	23677	T	C	S	synonymous_variant	V705V	1
MN908947.3	23863	A	G	S	synonymous_variant	L767L	1
MN908947.3	23929	C	T	S	synonymous_variant	Y789Y	2
MN908947.3	24034	C	T	S	synonymous_variant	N824N	14
MN908947.3	24316	G	S	S	missense_variant	E918D	1
MN908947.3	24382	C	G	S	synonymous_variant	S940S	1
MN908947.3	24694	A	T	S	synonymous_variant	G1044G	2
MN908947.3	25192	A	R	S	missense_variant	I1210M	1
MN908947.3	25429	G	T	ORF3a	missense_variant	V13L	1
MN908947.3	25430	T	C	ORF3a	missense_variant	V13A	1
MN908947.3	25442	A	G	ORF3a	missense_variant	Q17R	1
MN908947.3	25471	G	S	ORF3a	missense_variant	D27H	1
MN908947.3	25563	G	T	ORF3a	missense_variant	Q57H	73	20C
MN908947.3	25726	G	T	ORF3a	missense_variant	V112F	1
MN908947.3	26144	G	T	ORF3a	missense_variant	G251V	5
MN908947.3	26209	G	T	ORF3a	missense_variant	V273L	1
MN908947.3	26233	G	T	ORF3a-E	intergenic_region		5
MN908947.3	26690	G	T	M	synonymous_variant	L56L	1
MN908947.3	26729	T	C	M	synonymous_variant	A69A	14
MN908947.3	26730	G	T	M	missense_variant	V70F	4
MN908947.3	26768	C	T	M	synonymous_variant	I82I	1
MN908947.3	27214	G	T	ORF6	missense_variant	V5F	1
MN908947.3	27299	T	C	ORF6	missense_variant	I33T	1
MN908947.3	27384	T	C	ORF6	synonymous_variant	D61D	1
MN908947.3	27434	C	T	ORF7a	missense_variant	T14I	1
MN908947.3	27509	C	T	ORF7a	missense_variant	T39I	1
MN908947.3	27561	G	T	ORF7a	synonymous_variant	L56L	1
MN908947.3	27635	C	T	ORF7a	missense_variant	S81L	1
MN908947.3	27673	C	Y	ORF7a	stop_gained	Q94*	1
MN908947.3	27746	G	T	ORF7a	missense_variant	R118I	1
MN908947.3	27964	C	T	ORF8	missense_variant	S24L	4
MN908947.3	28077	G	C	ORF8	missense_variant	V62L	14
MN908947.3	28144	T	C	ORF8	missense_variant	L84S	16	19B
MN908947.3	28168	A	R	ORF8	missense_variant	E92G	1
MN908947.3	28311	C	T	N	missense_variant	P13L	2
MN908947.3	28380	G	K	N	missense_variant	R36L	1
MN908947.3	28393	T	C	N	synonymous_variant	R40R	1
MN908947.3	28480	A	T	N	synonymous_variant	G69G	1
MN908947.3	28821	C	A	N	missense_variant	S183Y	1
MN908947.3	28833	C	T	N	missense_variant	S187L	1
MN908947.3	28881	GGG	AAC	N	missense_variant	RG203KR	17
MN908947.3	28896	C	G	N	missense_variant	A208G	13
MN908947.3	28921	T	C	N	synonymous_variant	D216D	2
MN908947.3	28923	C	Y	N	missense_variant	A217V	1
MN908947.3	29148	T	C	N	missense_variant	I292T	1
MN908947.3	29272	C	T	N	synonymous_variant	Y333Y	1
MN908947.3	29421	C	T	N	missense_variant	P383L	1
MN908947.3	29431	G	A	N	synonymous_variant	Q386Q	1
MN908947.3	29451	C	T	N	missense_variant	T393I	5
MN908947.3	29540	G	A	N-ORF10	intergenic_region		2
MN908947.3	29614	C	Y	ORF10	synonymous_variant	C19C	1
MN908947.3	29700	A	G	ORF10-CHR_END	intergenic_region		12
