# Supplementary material for: Genomic Diversity of SARS-CoV-2 During Early Introduction into the United States National Capital Region
Source: medRxiv. 2020 Aug 23:2020.08.13.20174136. Originally published 2020 Aug 15. Preprint. [Version 2] doi: 10.1101/2020.08.13.20174136 (PMC7430609; doi:10.1101/2020.08.13.20174136)
Supplement: Supplement 2020 [file 94045-2020.08.13.20174136-5.xlsx]

## Sheet: TableS5
Supplemental Table 5. Accession numbers of samples used in phylogenetic analysis.
genbank_accession	gisaid_epi_isl	Originating Lab	Submitting Lab	Author
LR757998	EPI_ISL_406798	General Hospital of Central Theater Command of People's Liberation Army of China	BGI & Institute of Microbiology, Chinese Academy of Sciences & Shandong First Medical University & Shandong Academy of Medical Sciences & General Hospital of Central Theater Command of People's Liberation Army of China	Weijun Chen et al (https://dx.doi.org/10.1016/S0140-6736(20)30251-8)
	EPI_ISL_450196	bumrungrad international hospital	National Institute of Health. Department of medical Sciences, Ministry of Public Health, Thailand	Pilailuk et al A
MN996529	EPI_ISL_402128	Wuhan Jinyintan Hospital	Wuhan Institute of Virology, Chinese Academy of Sciences	Peng Zhou et al
MT019529	EPI_ISL_402123	Institute of Pathogen Biology, Chinese Academy of Medical Sciences & Peking Union Medical College	Institute of Pathogen Biology, Chinese Academy of Medical Sciences & Peking Union Medical College	Lili Ren et al A
	EPI_ISL_402121	National Institute for Viral Disease Control and Prevention, China CDC	National Institute for Viral Disease Control and Prevention, China CDC	Wenjie Tan et al (https://dx.doi.org/10.1056/NEJMoa2001017)
MT106053	EPI_ISL_411955	California Department of Public Health	Pathogen Discovery, Respiratory Viruses Branch, Division of Viral Diseases, Centers for Disease Control and Prevention	Krista Queen et al A
MN996527	EPI_ISL_402127	Wuhan Jinyintan Hospital	Wuhan Institute of Virology, Chinese Academy of Sciences	Peng Zhou et al
	EPI_ISL_413522	Indian Council of Medical Research - National Institute of Virology	National Influenza Center, Indian Council of Medical Research - National Institute of Virology	Potdar V et al A (https://dx.doi.org/10.4103/ijmr.IJMR_663_20)
MT039887	EPI_ISL_408670	Wisconsin Department of Health Services	Pathogen Discovery, Respiratory Viruses Branch, Division of Viral Diseases, Centers for Disease Control and Prevention	Jing Zhang et al A (https://dx.doi.org/10.1101/2020.03.09.20032896)
	EPI_ISL_419734	Victorian Infectious Diseases Reference Laboratory (VIDRL)	Victorian Infectious Diseases Reference Laboratory and Microbiological Diagnostic Unit Public Health Laboratory, Doherty Institute	Caly L. et al (https://dx.doi.org/10.1101/2020.05.12.20099929)
MT019531	EPI_ISL_403930	Institute of Pathogen Biology, Chinese Academy of Medical Sciences & Peking Union Medical College	Institute of Pathogen Biology, Chinese Academy of Medical Sciences & Peking Union Medical College	Lili Ren et al B (https://dx.doi.org/10.1093/cid/ciaa203/5780800)
	EPI_ISL_451330	West China Hospital of Sichuan University	State Key Laboratory of Biotherapy of Sichuan University	Baowen Du et al
	EPI_ISL_451347	West China Hospital of Sichuan University	State Key Laboratory of Biotherapy of Sichuan University	Baowen Du et al
	EPI_ISL_451355	West China Hospital of Sichuan University	State Key Laboratory of Biotherapy of Sichuan University	Baowen Du et al
	EPI_ISL_455314	Hospital Virgen del Rocio	Instituto de Salud Carlos III	Iglesias-Caballero et al
	MT374101.1
	EPI_ISL_407071	Respiratory Virus Unit, Microbiology Services Colindale, Public Health England	Respiratory Virus Unit, Microbiology Services Colindale, Public Health England	Monica Galiano et al (https://virological.org/t/preliminary-analysis-of-sars-cov-2-importation-establishment-of-uk-transmission-lineages/507)
	EPI_ISL_407073	Respiratory Virus Unit, Microbiology Services Colindale, Public Health England	Respiratory Virus Unit, Microbiology Services Colindale, Public Health England	Monica Galiano et al (https://virological.org/t/preliminary-analysis-of-sars-cov-2-importation-establishment-of-uk-transmission-lineages/507)
	EPI_ISL_434568		Microbiology	To et al
	EPI_ISL_413523	Indian Council of Medical Research-National Institute of Virology	National Influenza Center, Indian Council of Medical Research-National Institute of Virology	Potdar V et al A (https://dx.doi.org/10.4103/ijmr.IJMR_663_20)
	EPI_ISL_425118	Division of Viral Diseases, Center for Laboratory Control of Infectious Diseases, Korea Centers for Diseases Control and Prevention	Division of Viral Diseases, Center for Laboratory Control of Infectious Diseases, Korea Centers for Diseases Control and Prevention	Jeong-Min Kim et al A
	EPI_ISL_412869	Division of Viral Diseases, Center for Laboratory Control of Infectious Diseases, Korea Centers for Diseases Control and Prevention	Division of Viral Diseases, Center for Laboratory Control of Infectious Diseases, Korea Centers for Diseases Control and Prevention	Jeong-Min Kim et al B (https://dx.doi.org/10.2807/1560-7917.ES.2020.25.13.2000305)
	EPI_ISL_426168	Division of Viral Diseases, Center for Laboratory Control of Infectious Diseases, Korea Centers for Diseases Control and Prevention	Division of Viral Diseases, Center for Laboratory Control of Infectious Diseases, Korea Centers for Diseases Control and Prevention	Jeong-Min Kim et al A
	EPI_ISL_412871	Division of Viral Diseases, Center for Laboratory Control of Infectious Diseases, Korea Centers for Diseases Control and Prevention	Division of Viral Diseases, Center for Laboratory Control of Infectious Diseases, Korea Centers for Diseases Control and Prevention	Jeong-Min Kim et al A
	EPI_ISL_407193	Korea Centers for Disease Control & Prevention (KCDC) Center for Laboratory Control of Infectious Diseases Division of Viral Diseases	Korea Centers for Disease Control & Prevention (KCDC) Center for Laboratory Control of Infectious Diseases Division of Viral Diseases	Jeong-Min Kim et al C
	EPI_ISL_412870	Division of Viral Diseases, Center for Laboratory Control of Infectious Diseases, Korea Centers for Diseases Control and Prevention	Division of Viral Diseases, Center for Laboratory Control of Infectious Diseases, Korea Centers for Diseases Control and Prevention	Jeong-Min Kim et al A
	EPI_ISL_416885	National Public Health Laboratory	Malaysia Genome Institute	Mohd Noor Mat Isa et al
	EPI_ISL_455790	Institute for Medical Research, Infectious Disease Research Centre, National Institutes of Health, Ministry of Health Malaysia	Malaysia Genome Institute	Mohd Noor Mat Isa et al
	EPI_ISL_447912		National Institute of Health. Department of medical Sciences, Ministry of Public Health, Thailand	Pilailuk et al A
	EPI_ISL_437615		Faculty of Medicine	Rodpan et al
	EPI_ISL_447920		National Institute of Health. Department of medical Sciences, Ministry of Public Health, Thailand	Pilailuk et al A
	EPI_ISL_455912	Ramathibodi Hospital	COVID-19 Network Investigations (CONI) Alliance	Elizabeth Batty et al
	EPI_ISL_455605	Panyananthaphikkhu Chonprathan Medical Center	National Institute of Health. Department of medical Sciences, Ministry of Public Health, Thailand	Pilailuk et al A
	EPI_ISL_455924	Ramathibodi Hospital	COVID-19 Network Investigations (CONI) Alliance	Elizabeth Batty et al
MT106054	EPI_ISL_411956	Texas Department of State Health Services	Pathogen Discovery, Respiratory Viruses Branch, Division of Viral Diseases, Centers for Disease Control and Prevention	Krista Queen et al A
	EPI_ISL_447918		National Institute of Health. Department of medical Sciences, Ministry of Public Health, Thailand	Pilailuk et al A
MN997409	EPI_ISL_406223	Arizona Department of Health Services	Pathogen Discovery, Respiratory Viruses Branch, Division of Viral Diseases, Centers for Disease Control and Prevention	Ying Tao et al A (https://dx.doi.org/10.1101/2020.03.09.20032896)
	EPI_ISL_435137	Mohammed Bin Rashid University of Medicine and Health Sciences	Al Jalila Genomics Center	Ahmad Abou Tayoun et al (https://dx.doi.org/10.1101/2020.05.06.080606)
	EPI_ISL_437616		Faculty of Medicine	Rodpan et al
LC522973	EPI_ISL_408665	Dept. of Virology III, National Institute of Infectious Diseases	Pathogen Genomics Center, National Institute of Infectious Diseases	Tsuyoshi Sekizuka et al A (https://dx.doi.org/10.2807/1560-7917.ES.2020.25.13.2000305)
LC522974	EPI_ISL_408666	Dept. of Virology III, National Institute of Infectious Diseases	Pathogen Genomics Center, National Institute of Infectious Diseases	Tsuyoshi Sekizuka et al B
LC522975	EPI_ISL_408667	Dept. of Virology III, National Institute of Infectious Diseases	Pathogen Genomics Center, National Institute of Infectious Diseases	Tsuyoshi Sekizuka et al B
	EPI_ISL_414600	Laboratoire de Virologie Institut de Virologie - INSERM U 1109 H√¥pitaux Universitaires de Strasbourg	National Reference Center for Viruses of Respiratory Infections, Institut Pasteur, Paris	M√©lnie Albert et al (https://dx.doi.org/10.1101/2020.04.24.059576)
	EPI_ISL_416477	R. G. Lugar Center for Public Health Research, National Center for Disease Control and Public Health (NCDC) of Georgia.	R. G. Lugar Center for Public Health Research, National Center for Disease Control and Public Health (NCDC) of Georgia.	Marine Murtskhvaladze et al
	EPI_ISL_416485	Servicio de Microbiologia. Consorcio Hospital General Universitario de Valencia	Sequencing and Bioinformatics Service and Molecular Epidemiology Research Group. FISABIO-Public Health	Griselda De Marco et al (https://dx.doi.org/10.1101/2020.04.20.050039)
	EPI_ISL_426967	Victorian Infectious Diseases Reference Laboratory (VIDRL)	Microbiological Diagnostic Unit Public Health Laboratory and Victorian Infectious Diseases Reference Laboratory, Doherty Institute	Caly L. et al (https://dx.doi.org/10.1101/2020.05.12.20099929)
	EPI_ISL_427052	Victorian Infectious Diseases Reference Laboratory (VIDRL)	Microbiological Diagnostic Unit Public Health Laboratory and Victorian Infectious Diseases Reference Laboratory, Doherty Institute	Caly L. et al (https://dx.doi.org/10.1101/2020.05.12.20099929)
	EPI_ISL_454572	National Center of Expertise	National Center for Expertise, Kazakhstan National Center for Biotechnology, Kazakhstan	Abdaliyev Askar et al
	EPI_ISL_454571	National Center of Expertise	National Center for Expertise, National Center for Biotechnology, Kazakhstan	Abdaliyev Askar et al
	MT428554.1
	EPI_ISL_418216	Institut Pasteur Dakar	Institut Pasteur de Dakar	Ndongo Dia et al
	EPI_ISL_452772	Hospital Universitario Araba. Vitoria-Gasteiz,	SeqCOVID-SPAIN consortium/IBV(CSIC)	Silvia Hern√°ez Crespo et al
	EPI_ISL_452692	Hospital Universitario Araba. Vitoria-Gasteiz,	SeqCOVID-SPAIN consortium/IBV(CSIC)	Silvia Hern√°ez Crespo et al
	EPI_ISL_436361	Servicio de Microbiolog√≠a. Consorcio Hospital General Universitario de Valencia	Sequencing and Bioinformatics Service and Molecular Epidemiology Research Group. FISABIO-Public Health	Neris Garcia-Gonzalez et al
	EPI_ISL_426362	Instituto Nacional de Ciencias Medicas y Nutricion Salvador Zubiran	Instituto Nacional de Ciencias Medicas y Nutricion Salvador Zubiran	Guillermo M. Ruiz-Palacios et al (https://dx.doi.org/10.1101/2020.05.27.120402)
	EPI_ISL_414378	National Centre for Infectious Diseases	Programme in Emerging Infectious Diseases, Duke-NUS Medical School	Danielle E Anderson et al A (https://dx.doi.org/doi/10.1101/2020.03.11.987222)
	EPI_ISL_418995	National Public Health Laboratory, National Centre for Infectious Diseases	National Public Health Laboratory, National Centre for Infectious Diseases	Mak TM et al
	EPI_ISL_414379	National Centre for Infectious Diseases	Programme in Emerging Infectious Diseases, Duke-NUS Medical School	Danielle E Anderson et al A (https://dx.doi.org/doi/10.1101/2020.03.11.987222)
	EPI_ISL_407976	KU Leuven, Clinical and Epidemiological Virology	KU Leuven, Clinical and Epidemiological Virology	Bert Vanmechelen et al (https://dx.doi.org/10.1101/2020.05.05.078758)
	EPI_ISL_418997	National Public Health Laboratory, National Centre for Infectious Diseases	National Public Health Laboratory, National Centre for Infectious Diseases	Mak TM et al
	EPI_ISL_418998	National Public Health Laboratory, National Centre for Infectious Diseases	National Public Health Laboratory, National Centre for Infectious Diseases	Mak TM et al
	EPI_ISL_414380	National Centre for Infectious Diseases	Programme in Emerging Infectious Diseases, Duke-NUS Medical School	Danielle E Anderson et al A (https://dx.doi.org/doi/10.1101/2020.03.11.987222)
	EPI_ISL_428822	National Public Health Laboratory, National Centre for Infectious Diseases	National Public Health Laboratory, National Centre for Infectious Diseases	Mak TM et al
	EPI_ISL_418999	National Public Health Laboratory, National Centre for Infectious Diseases	National Public Health Laboratory, National Centre for Infectious Diseases	Mak TM et al
	EPI_ISL_420107	National Centre for Infectious Diseases	Programme in Emerging Infectious Diseases, Duke-NUS Medical School	Danielle E Anderson et al B
	EPI_ISL_420099	National Centre for Infectious Diseases	Programme in Emerging Infectious Diseases, Duke-NUS Medical School	Danielle E Anderson et al B
	EPI_ISL_419001	National Public Health Laboratory, National Centre for Infectious Diseases	National Public Health Laboratory, National Centre for Infectious Diseases	Mak TM et al
	EPI_ISL_418996	National Public Health Laboratory, National Centre for Infectious Diseases	National Public Health Laboratory, National Centre for Infectious Diseases	Mak TM et al
	EPI_ISL_450317	H√¥pital Pierre-Boucher	Laboratoire de sant√© publique du Qu√©bec	Sandrine Moreira et al
	EPI_ISL_429998	Biolab Diagnostic Laboratories	Andersen lab at Scripps Research	Issa Abu-Dayyeh et al
	EPI_ISL_456117	Instituto Nacional de Salud - Unidad de Secuenciaci√≥n y An√°lisis Gen√≥mico	Instituto Nacional de Salud, Universidad Cooperativa de Colombia, Instituto Alexander von Humboldt, Imperial College-London, London School of Hygiene & Tropical Medicine	Katherine Laiton-Donato et al (https://dx.doi.org/10.1101/2020.06.02.20120782)
	EPI_ISL_426478	Microbial Genomics Laboratory, Institut Pasteur Montevideo	Microbial Genomics Laboratory, Institut Pasteur Montevideo, Uruguay	Cecilia Salazar et al (https://dx.doi.org/10.1101/2020.05.09.086223)
	EPI_ISL_444493	Departamento de Laboratorios de Salud Publica (DLSP, Division Epidemiologia, Ministerio de Salud Publica)	Facultad de Ciencias (Secci√≥n Gen√©tica Evolutiva, Secci√≥n Virolog√≠a).	Panzera et al
	EPI_ISL_426481	Microbial Genomics Laboratory, Institut Pasteur Montevideo, Uruguay	Microbial Genomics Laboratory, Institut Pasteur Montevideo	Cecilia Salazar et al (https://dx.doi.org/10.1101/2020.05.09.086223)
	EPI_ISL_426584	Microbial Genomics Laboratory, Institut Pasteur Montevideo, Uruguay	Microbial Genomics Laboratory, Institut Pasteur Montevideo, Uruguay	Cecilia Salazar et al (https://dx.doi.org/10.1101/2020.05.09.086223)
	EPI_ISL_426479	Microbial Genomics Laboratory, Institut Pasteur Montevideo	Microbial Genomics Laboratory, Institut Pasteur Montevideo	Cecilia Salazar et al (https://dx.doi.org/10.1101/2020.05.09.086223)
	EPI_ISL_437495	Pathogen Genomics Lab King Abdullah University of Science and Technology(KAUST)	Pathogen Genomics Lab King Abdullah University of Science and Technology(KAUST)	Sara Mfarrej et al
	EPI_ISL_407896	Pathology Queensland	Public Health Virology Laboratory	Ben Huang et al
	EPI_ISL_416415	Victorian Infectious Diseases Reference Laboratory (VIDRL)	Victorian Infectious Diseases Reference Laboratory and Microbiological Diagnostic Unit Public Health Laboratory, Doherty Institute	Caly L. et al (https://dx.doi.org/10.1101/2020.05.12.20099929)
	EPI_ISL_457991	Oman-NIC	Oman-NIC	Samira Al-Maruqi et al
	EPI_ISL_457976	Oman-NIC	Oman-NIC	Samira Al-Maruqi et al
	EPI_ISL_451194	Uganda Virus Research Institute	MRC/UVRI & LSHTM Uganda Research Unit	Dan Lule Bugembe et al (https://dx.doi.org/10.3201/eid2610.202575)
	EPI_ISL_407894	Pathology Queensland	Public Health Virology Laboratory	Ben Huang et al
MT106052	EPI_ISL_411954	California Department of Public Health	Pathogen Discovery, Respiratory Viruses Branch, Division of Viral Diseases, Centers for Disease Control and Prevention	Krista Queen et al A
	EPI_ISL_450773	Minnesota Department of Health, Public Health Laboratory	Minnesota Department of Health, Public Health Laboratory	Matt Plumb et al
	EPI_ISL_451183	Uganda Virus Research Institute	MRC/UVRI & LSHTM Uganda Research Unit	Dan Lule Bugembe et al (https://dx.doi.org/10.3201/eid2610.202575)
	EPI_ISL_451184	Uganda Virus Research Institute	MRC/UVRI & LSHTM Uganda Research Unit	Dan Lule Bugembe et al (https://dx.doi.org/10.3201/eid2610.202575)
	EPI_ISL_454764	Dutch COVID-19 response team	National Institute for Public Health and the Environment (RIVM)	Adam Meijer et al
	EPI_ISL_417201	University of Wisconsin-Madison AIDS Vaccine Research Laboratories	University of Wisconsin-Madison AIDS Vaccine Research Laboratories	Gage Moreno et al (https://www.medrxiv.org/content/10.1101/2020.07.09.20149104v1)
	EPI_ISL_422397	NMIMR, Department of Virology	WACCBIP, University of Ghana	Joyce M. Ngoi et al
	EPI_ISL_422403	NMIMR, Department of Virology	WACCBIP, University of Ghana	Joyce M. Ngoi et al
	EPI_ISL_422387	NMIMR, Department of Virology	WACCBIP, University of Ghana	Joyce M. Ngoi et al
	EPI_ISL_455422	Nigeria Centre for Disease Control	African Centre of Excellence for Genomics of Infectious Diseases (ACEGID), Redeemer's University, Ede, Osun State, Nigeria	Oluniyi P.E. et al A (https://virological.org/t/sars-cov-2-genomes-from-nigeria-reveal-community-transmission-multiple-virus-lineages-and-spike-protein-mutation-associated-with-higher-transmission-and-pathogenicity/494)
	EPI_ISL_424907	VA-Division of Consolidated Laboratory Services	Pathogen Discovery, Respiratory Viruses Branch, Division of Viral Diseases, Centers for Disease Control and Prevention	Ying Tao et al B
	EPI_ISL_419713	Virginia DCLS	Virginia DCLS	Virginia DCLS et al
	EPI_ISL_454531	NIV Influenza	NIV Influenza	Potdar V et al B
	EPI_ISL_454536	NIV Influenza	NIV Influenza	Potdar V et al B
	EPI_ISL_420077	Institut Pasteur Dakar	Institut Pasteur de Dakar	Ndongo Dia et al
	EPI_ISL_455424	Nigeria Centre for Disease Control (NCDC)	African Centre of Excellence for Genomics of Infectious Diseases (ACEGID), Redeemer's University, Ede, Osun State, Nigeria	Oluniyi P.E. et al A (https://virological.org/t/sars-cov-2-genomes-from-nigeria-reveal-community-transmission-multiple-virus-lineages-and-spike-protein-mutation-associated-with-higher-transmission-and-pathogenicity/494)
	EPI_ISL_416429	National Influenza Center, National Institute of Hygiene and Epidemiology (NIHE)	National Influenza Center, National Institute of Hygiene and Epidemiology (NIHE)	Le Quynh Mai et al
	EPI_ISL_408668	National Influenza Center - National Institute of Hygiene and Epidemiology (NIHE)	National Influenza Center - National Institute of Hygiene and Epidemiology (NIHE)	Ung Thi Hong Trang et al
MN994467	EPI_ISL_406034	California Department of Public Health	Pathogen Discovery, Respiratory Viruses Branch, Division of Viral Diseases, Centers for Disease Control and Prevention	Anna Uehara et al A (https://dx.doi.org/10.1101/2020.03.09.20032896)
MT044257	EPI_ISL_410045	IL Department of Public Health Chicago Laboratory	Pathogen Discovery, Respiratory Viruses Branch, Division of Viral Diseases, Centers for Disease Control and Prevention	Yan Li et al A (https://dx.doi.org/10.1101/2020.03.09.20032896)
	EPI_ISL_457756	Johns Hopkins Hospital Department of Pathology	Johns Hopkins Hospital Department of Pathology	Peter M. Thielen et al
	EPI_ISL_444555	Northwestern Memorial Hospital	Ozer Lab	Ramon Lorenzo-Redondo et al (https://dx.doi.org/10.1101/2020.05.19.20107144)
	EPI_ISL_452131	IN State Department of Health Laboratory Services	Pathogen Discovery, Respiratory Viruses Branch, Division of Viral Diseases, Centers for Disease Control and Prevention	Jing Zhang et al B
	EPI_ISL_424854	FL Bureau of Public Health Laboratories-Miami	Pathogen Discovery, Respiratory Viruses Branch, Division of Viral Diseases, Centers for Disease Control and Prevention	Yan Li et al B
	EPI_ISL_424904	SC Dept of Health and Env. Control-Bureau of Laboratories	Pathogen Discovery, Respiratory Viruses Branch, Division of Viral Diseases, Centers for Disease Control and Prevention	Ying Tao et al B
	EPI_ISL_424859	GA Department of Public Health Laboratory	Pathogen Discovery, Respiratory Viruses Branch, Division of Viral Diseases, Centers for Disease Control and Prevention	Yan Li et al B
	EPI_ISL_420788	GA Department of Public Health	Pathogen Discovery, Respiratory Viruses Branch, Division of Viral Diseases, Centers for Disease Control and Prevention	Krista Queen et al A
	EPI_ISL_424841	SC Dept of Health and Env. Control-Bureau of Laboratories	Pathogen Discovery, Respiratory Viruses Branch, Division of Viral Diseases, Centers for Disease Control and Prevention	Yan Li et al B
	EPI_ISL_434677	Lednicky Laboratory at Emerging Pathogens Institute	Lednicky Laboratory at Emerging Pathogens Institute	Shankar et al
	EPI_ISL_420786	GA Department of Public Health	Pathogen Discovery, Respiratory Viruses Branch, Division of Viral Diseases, Centers for Disease Control and Prevention	Krista Queen et al A
	EPI_ISL_424888	SC Dept of Health and Env. Control-Bureau of Laboratories	Pathogen Discovery, Respiratory Viruses Branch, Division of Viral Diseases, Centers for Disease Control and Prevention	Yan Li et al B
	EPI_ISL_457789	Johns Hopkins Hospital Department of Pathology	Johns Hopkins Hospital Department of Pathology	Peter M. Thielen et al
	EPI_ISL_427288	The Ohio State University	The Ohio State University-James Molecular Lab at Polaris	Huolin Tu et al
	EPI_ISL_427190	UW Virology Lab	UW Virology Lab	Pavitra Roychoudhury et al A
	EPI_ISL_457768	Johns Hopkins Hospital Department of Pathology	Johns Hopkins Hospital Department of Pathology	Peter M. Thielen et al
	EPI_ISL_457773	Johns Hopkins Hospital Department of Pathology	Johns Hopkins Hospital Department of Pathology	Peter M. Thielen et al
	EPI_ISL_438241	Johns Hopkins Hospital Department of Pathology	Johns Hopkins Hospital Department of Pathology	Peter M. Thielen et al
	EPI_ISL_457767	Johns Hopkins Hospital Department of Pathology	Johns Hopkins Hospital Department of Pathology	Peter M. Thielen et al
	EPI_ISL_457783	Johns Hopkins Hospital Department of Pathology	Johns Hopkins Hospital Department of Pathology	Peter M. Thielen et al
	EPI_ISL_429971	Virginia DCLS	Virginia DCLS	Virginia DCLS et al
	EPI_ISL_434686	Johns Hopkins Hospital Department of Pathology	Johns Hopkins Hospital Department of Pathology	Peter M. Thielen et al
	EPI_ISL_429970	Virginia DCLS	Virginia DCLS	Virginia DCLS et al
	EPI_ISL_457782	Johns Hopkins Hospital Department of Pathology	Johns Hopkins Hospital Department of Pathology	Peter M. Thielen et al
	EPI_ISL_457813	Johns Hopkins Hospital Department of Pathology	Johns Hopkins Hospital Department of Pathology	Peter M. Thielen et al
	EPI_ISL_438234	Johns Hopkins Hospital Department of Pathology	Johns Hopkins Hospital Department of Pathology	Peter M. Thielen et al
	EPI_ISL_457762	Johns Hopkins Hospital Department of Pathology	Johns Hopkins Hospital Department of Pathology	Peter M. Thielen et al
	EPI_ISL_434932	Houston Methodist Hospital	Houston Methodist Hospital	S. Wesley Long et al (https://dx.doi.org/10.1101/2020.05.01.072652)
	EPI_ISL_457807	Johns Hopkins Hospital Department of Pathology	Johns Hopkins Hospital Department of Pathology	Peter M. Thielen et al
	EPI_ISL_438246	Johns Hopkins Hospital Department of Pathology	Johns Hopkins Hospital Department of Pathology	Peter M. Thielen et al
	EPI_ISL_445084	Baylor College of Medicine	Baylor College of Medicine: HGSC	Vasanthi Avadhanula et al
	EPI_ISL_418993	National Public Health Laboratory, National Centre for Infectious Diseases	National Public Health Laboratory, National Centre for Infectious Diseases	Mak TM et al
MN985325	EPI_ISL_404895	Providence Regional Medical Center	Division of Viral Diseases, Centers for Disease Control and Prevention	Queen et al (https://dx.doi.org/10.1101/2020.03.02.972935)
	EPI_ISL_416886	National Public Health Laboratory	Malaysia Genome Institute	Mohd Noor Mat Isa et al
	EPI_ISL_428448	Guangdong Provincial Center for Diseases Control and Prevention;Guangdong Provincial Institute of Public Health	School of Public Health, The University of Hong Kong	Bosheng Li et al
MT020880	EPI_ISL_407214	WA State Department of Health	Pathogen Discovery, Respiratory Viruses Branch, Division of Viral Diseases, Centers for Disease Control and Prevention	Krista Queen et al A
	EPI_ISL_419560	FL Bureau of Public Health Laboratories-Tampa	Pathogen Discovery, Respiratory Viruses Branch, Division of Viral Diseases, Centers for Disease Control and Prevention	Anna Uehara et al B
	EPI_ISL_416421	Yale Clinical Virology Laboratory	Grubaugh Lab - Yale School of Public Health	Joseph Fauver et al A (https://dx.doi.org/10.1016/j.cell.2020.04.021)
	EPI_ISL_430144	Seattle Flu Study	Seattle Flu Study	Chu et al et al A
	EPI_ISL_418843	BCCDC Public Health Laboratory	BCCDC Public Health Laboratory	Harrigan et al A
	EPI_ISL_444522	Northwestern Memorial Hospital	Ozer Lab	Ramon Lorenzo-Redondo et al (https://dx.doi.org/10.1101/2020.05.19.20107144)
	EPI_ISL_430281	Washington State Department of Health	Seattle Flu Study	Chu et al et al A
	EPI_ISL_430203	Washington State Department of Health	Seattle Flu Study	Chu et al et al A
	EPI_ISL_417134	Washington State Department of Health	Seattle Flu Study	Chu etl al et al (https://doi.dx.org/10.1101/2020.04.02.20051417)
	EPI_ISL_413557	California Department of Public Health	Chiu Laboratory, University of California, San Francisco	Xianding Deng et al A (https://dx.doi.org/10.1126/science.abb9263)
	EPI_ISL_417147	Washington State Department of Health	Seattle Flu Study	Chu etl al et al (https://doi.dx.org/10.1101/2020.04.02.20051417)
	EPI_ISL_430196	Washington State Department of Health	Seattle Flu Study	Chu et al et al A
	EPI_ISL_430188	Washington State Department of Health	Seattle Flu Study	Chu et al et al A
	EPI_ISL_417094	Washington State Department of Health	Seattle Flu Study	Chu etl al et al (https://doi.dx.org/10.1101/2020.04.02.20051417)
	EPI_ISL_430181	Washington State Department of Health	Seattle Flu Study	Chu et al et al A
	EPI_ISL_429063	UCSF Clinical Microbiology Laboratory	Chan-Zuckerberg Biohub	CZB Cliahub Consortium et al
	EPI_ISL_430295	Washington State Department of Health	Seattle Flu Study	Chu et al et al A
	EPI_ISL_416463	Seattle Flu Study	Seattle Flu Study	Chu et al et al B (https://doi.dx.org/10.1101/2020.04.02.20051417)
	EPI_ISL_429060	UCSF Clinical Microbiology Laboratory	Chan-Zuckerberg Biohub	CZB Cliahub Consortium et al
	EPI_ISL_429069	UCSF Clinical Microbiology Laboratory	Chan-Zuckerberg Biohub	CZB Cliahub Consortium et al
	EPI_ISL_417166	Washington State Department of Health	Seattle Flu Study	Chu etl al et al (https://doi.dx.org/10.1101/2020.04.02.20051417)
	EPI_ISL_417172	Washington State Department of Health	Seattle Flu Study	Chu etl al et al (https://doi.dx.org/10.1101/2020.04.02.20051417)
	EPI_ISL_414595	UW Virology Lab	UW Virology Lab	Pavitra Roychoudhury et al B (https://doi.dx.org/10.1101/2020.04.02.20051417)
	EPI_ISL_424231	UW Virology Lab	UW Virology Lab	Pavitra Roychoudhury et al A
	EPI_ISL_421272	Wyoming Public Health Laboratory	Center for Global Health, University of New Mexico Health Sciences Center	Daryl Domman et al
	EPI_ISL_421548	Wyoming Public Health Laboratory	Center for Global Health, University of New Mexico Health Sciences Center	Daryl Domman et al
	EPI_ISL_426513	AZ SPHL, Arizona Department of Health Services	TGen North	Jolene Bowers et al (https://dx.doi.org/10.1101/2020.05.08.20095935)
	EPI_ISL_417142	Washington State Department of Health	Seattle Flu Study	Chu etl al et al (https://doi.dx.org/10.1101/2020.04.02.20051417)
	EPI_ISL_424286	UW Virology Lab	UW Virology Lab	Pavitra Roychoudhury et al A
	EPI_ISL_417150	Washington State Department of Health	Seattle Flu Study	Chu etl al et al (https://doi.dx.org/10.1101/2020.04.02.20051417)
	EPI_ISL_417083	Washington State Department of Health	Seattle Flu Study	Chu etl al et al (https://doi.dx.org/10.1101/2020.04.02.20051417)
	EPI_ISL_417148	Washington State Department of Health	Seattle Flu Study	Chu etl al et al (https://doi.dx.org/10.1101/2020.04.02.20051417)
	EPI_ISL_417159	Washington State Department of Health	Seattle Flu Study	Chu etl al et al (https://doi.dx.org/10.1101/2020.04.02.20051417)
	EPI_ISL_417160	Washington State Department of Health	Seattle Flu Study	Chu etl al et al (https://doi.dx.org/10.1101/2020.04.02.20051417)
	EPI_ISL_423014	UW Virology Lab	UW Virology Lab	Pavitra Roychoudhury et al A
	EPI_ISL_418905	UW Virology Lab	UW Virology Lab	Pavitra Roychoudhury et al A
	EPI_ISL_424856	FL Bur. of Public Health Laboratories-Jacksonville	Pathogen Discovery, Respiratory Viruses Branch, Division of Viral Diseases, Centers for Disease Control and Prevention	Yan Li et al B
	EPI_ISL_435631	Santa Clara County Public Health Department	Chiu Laboratory, University of California, San Francisco	Xianding Deng et al B
	EPI_ISL_455432	Instituto de Diagnostico y Referencia Epidemiologicos (INDRE)	Instituto de Diagnostico y Referencia Epidemiologicos (INDRE)	Taboada Ram√≠rez Blanca. Ramirez-Gonzalez Ernesto et al
	EPI_ISL_435640	Santa Clara County Public Health Department	Chiu Laboratory, University of California, San Francisco	Xianding Deng et al B
	EPI_ISL_416462	Seattle Flu Study	Seattle Flu Study	Chu et al et al B (https://doi.dx.org/10.1101/2020.04.02.20051417)
	EPI_ISL_412970	Washington State Department of Health	Seattle Flu Study	Helen Chu et al (https://doi.dx.org/10.1101/2020.04.02.20051417)
	EPI_ISL_417095	Washington State Department of Health	Seattle Flu Study	Chu etl al et al (https://doi.dx.org/10.1101/2020.04.02.20051417)
	EPI_ISL_417100	Washington State Department of Health	Seattle Flu Study	Chu etl al et al (https://doi.dx.org/10.1101/2020.04.02.20051417)
	EPI_ISL_434536	Hospital San Vicente de Paul	Inciensa, Instituto Costarricense de Investigaci√≥n y Ense√±anza en Nutrici√≥n y Salud	Duarte et al
	EPI_ISL_418343	Public Health Ontario Laboratories	Public Health Ontario Laboratories	Alireza Eshaghi et al
	EPI_ISL_426363	Instituto Nacional de Ciencias Medicas y Nutricion Salvador Zubiran	Instituto Nacional de Ciencias Medicas y Nutricion Salvador Zubiran	Guillermo M. Ruiz-Palacios et al (https://dx.doi.org/10.1101/2020.05.27.120402)
	EPI_ISL_426482	Microbial Genomics Laboratory, Institut Pasteur Montevideo, Uruguay	Microbial Genomics Laboratory, Institut Pasteur Montevideo	Cecilia Salazar et al (https://dx.doi.org/10.1101/2020.05.09.086223)
	EPI_ISL_426583	Microbial Genomics Laboratory, Institut Pasteur Monteivdeo	Microbial Genomics Laboratory, Institut Pasteur Montevideo, Uruguay	Cecilia Salazar et al (https://dx.doi.org/10.1101/2020.05.09.086223)
	EPI_ISL_452127	CO Department of Public Health and Environment	Pathogen Discovery, Respiratory Viruses Branch, Division of Viral Diseases, Centers for Disease Control and Prevention	Jing Zhang et al B
	EPI_ISL_452128	CO Department of Public Health and Environment	Pathogen Discovery, Respiratory Viruses Branch, Division of Viral Diseases, Centers for Disease Control and Prevention	Jing Zhang et al B
	EPI_ISL_457779	Johns Hopkins Hospital Department of Pathology	Johns Hopkins Hospital Department of Pathology	Peter M. Thielen et al
	EPI_ISL_450771	Minnesota Department of Health, Public Health Laboratory	Minnesota Department of Health, Public Health Laboratory	Matt Plumb et al
	EPI_ISL_450774	Minnesota Department of Health, Public Health Laboratory	Minnesota Department of Health, Public Health Laboratory	Matt Plumb et al
	EPI_ISL_434541	Puerto Rico Department of Health	Centers for Disease Control and Prevention, Dengue Branch	Gilberto A. Santiago et al
	EPI_ISL_457800	Johns Hopkins Hospital Department of Pathology	Johns Hopkins Hospital Department of Pathology	Peter M. Thielen et al
	EPI_ISL_452122	VI-US Virgin Islands Department of Health	Pathogen Discovery, Respiratory Viruses Branch, Division of Viral Diseases, Centers for Disease Control and Prevention	Jing Zhang et al B
	EPI_ISL_418864	Virginia DCLS	Virginia DCLS	Virginia DCLS et al
	EPI_ISL_413456	Seattle Flu Study, University of Washington Medical Center	Seattle Flu Study, University of Washington Medical Center	Chu et al et al B (https://doi.dx.org/10.1101/2020.04.02.20051417)
	EPI_ISL_447900	Lednicky Laboratory at Emerging Pathogens Institute	University of Florida	Lednicky et al
	EPI_ISL_417135	Washington State Department of Health	Seattle Flu Study	Chu etl al et al (https://doi.dx.org/10.1101/2020.04.02.20051417)
	EPI_ISL_417096	Washington State Department of Health	Seattle Flu Study	Chu etl al et al (https://doi.dx.org/10.1101/2020.04.02.20051417)
	EPI_ISL_417152	Washington State Department of Health	Seattle Flu Study	Chu etl al et al (https://doi.dx.org/10.1101/2020.04.02.20051417)
	EPI_ISL_452129	CO Department of Public Health and Environment	Pathogen Discovery, Respiratory Viruses Branch, Division of Viral Diseases, Centers for Disease Control and Prevention	Jing Zhang et al B
	EPI_ISL_417450	UW Virology Lab	UW Virology Lab	Pavitra Roychoudhury et al A
	EPI_ISL_430232	Washington State Department of Health	Seattle Flu Study	Chu et al et al A
	EPI_ISL_430275	Washington State Department of Health	Seattle Flu Study	Chu et al et al A
	EPI_ISL_424848	AZ SPHL, Arizona Department of Health Services	Pathogen Discovery, Respiratory Viruses Branch, Division of Viral Diseases, Centers for Disease Control and Prevention	Yan Li et al C (https://dx.doi.org/10.1101/2020.05.08.20095935)
	EPI_ISL_416689	UW Virology Lab	UW Virology Lab	Pavitra Roychoudhury et al B (https://doi.dx.org/10.1101/2020.04.02.20051417)
	EPI_ISL_415626	UW Virology Lab	UW Virology Lab	Pavitra Roychoudhury et al B (https://doi.dx.org/10.1101/2020.04.02.20051417)
	EPI_ISL_419262	Virginia DCLS	Virginia DCLS	Virginia DCLS et al
	EPI_ISL_444637	NYU Langone Health	Departments of Pathology and Medicine, New York University School of Medicine	Maria Aguero-Rosenfeld et al A
	EPI_ISL_452123	VI-US Virgin Islands Department of Health	Pathogen Discovery, Respiratory Viruses Branch, Division of Viral Diseases, Centers for Disease Control and Prevention	Jing Zhang et al B
	EPI_ISL_417203	University of Wisconsin-Madison AIDS Vaccine Research Laboratories	University of Wisconsin-Madison AIDS Vaccine Research Laboratories	Gage Moreno et al (https://www.medrxiv.org/content/10.1101/2020.07.09.20149104v1)
	EPI_ISL_416460	Seattle Flu Study	Seattle Flu Study	Chu et al et al B (https://doi.dx.org/10.1101/2020.04.02.20051417)
	EPI_ISL_417168	Washington State Department of Health	Seattle Flu Study	Chu etl al et al (https://doi.dx.org/10.1101/2020.04.02.20051417)
	EPI_ISL_424303	UW Virology Lab	UW Virology Lab	Pavitra Roychoudhury et al A
	EPI_ISL_426421	HI Dept. of Health, State Laboratories Division	Pathogen Discovery, Respiratory Viruses Branch, Division of Viral Diseases, Centers for Disease Control and Prevention	Anna Uehara et al B
	EPI_ISL_424893	VA-Division of Consolidated Laboratory Services	Pathogen Discovery, Respiratory Viruses Branch, Division of Viral Diseases, Centers for Disease Control and Prevention	Yan Li et al B
	EPI_ISL_419263	Virginia DCLS	Virginia DCLS	Virginia DCLS et al
	EPI_ISL_418189	Gundersen Molecular Diagnostics Laboratory	Kabara Cancer Research Institute	Craig S. Richmond et al (https://www.medrxiv.org/content/10.1101/2020.06.08.20125534v1)
	EPI_ISL_430251	Washington State Department of Health	Seattle Flu Study	Chu et al et al A
	EPI_ISL_424871	NC State Laboratory of Public Health	Pathogen Discovery, Respiratory Viruses Branch, Division of Viral Diseases, Centers for Disease Control and Prevention	Yan Li et al B
	EPI_ISL_424852	DC Public Health Lab/ Dept. of Forensic Sciences	Pathogen Discovery, Respiratory Viruses Branch, Division of Viral Diseases, Centers for Disease Control and Prevention	Yan Li et al B
	EPI_ISL_416687	UW Virology Lab	UW Virology Lab	Pavitra Roychoudhury et al B (https://doi.dx.org/10.1101/2020.04.02.20051417)
	EPI_ISL_420628	Virginia DCLS	Virginia DCLS	Virginia DCLS et al
	EPI_ISL_415603	UW Virology Lab	UW Virology Lab	Pavitra Roychoudhury et al B (https://doi.dx.org/10.1101/2020.04.02.20051417)
	EPI_ISL_418956	Virginia DCLS	Virginia DCLS	Virginia DCLS et al
	EPI_ISL_418957	Virginia DCLS	Virginia DCLS	Virginia DCLS et al
	EPI_ISL_452134	IL Department of Public Health Chicago Laboratory	Pathogen Discovery, Respiratory Viruses Branch, Division of Viral Diseases, Centers for Disease Control and Prevention	Krista Queen et al A
	EPI_ISL_452124	NC State Laboratory of Public Health	Pathogen Discovery, Respiratory Viruses Branch, Division of Viral Diseases, Centers for Disease Control and Prevention	Jing Zhang et al B
	EPI_ISL_416683	UW Virology Lab	UW Virology Lab	Pavitra Roychoudhury et al B (https://doi.dx.org/10.1101/2020.04.02.20051417)
	EPI_ISL_422991	UW Virology Lab	UW Virology Lab	Pavitra Roychoudhury et al A
	EPI_ISL_427178	UW Virology Lab	UW Virology Lab	Pavitra Roychoudhury et al A
	EPI_ISL_445170	UCSF Clinical Microbiology Laboratory	Chan-Zuckerberg Biohub	CZB Cliahub Consortium et al
	EPI_ISL_416424	Yale Clinical Virology Laboratory	Grubaugh Lab - Yale School of Public Health	Joseph Fauver et al A (https://dx.doi.org/10.1016/j.cell.2020.04.021)
	EPI_ISL_419711	Virginia DCLS	Virginia DCLS	Virginia DCLS et al
	EPI_ISL_445173	UCSF Clinical Microbiology Laboratory	Chan-Zuckerberg Biohub	CZB Cliahub Consortium et al
	EPI_ISL_429059	UCSF Clinical Microbiology Laboratory	Chan-Zuckerberg Biohub	CZB Cliahub Consortium et al
	EPI_ISL_434543	Puerto Rico Department of Health	Centers for Disease Control and Prevention, Dengue Branch	Gilberto A. Santiago et al
	EPI_ISL_428997	UCSF Clinical Microbiology Laboratory	Chan-Zuckerberg Biohub	CZB Cliahub Consortium et al
	EPI_ISL_428203	Nebraska Public Health Laboratory	UNMC COVID-19 Response Team	UNMC COVID-19 Response Team et al
	EPI_ISL_424285	UW Virology Lab	UW Virology Lab	Pavitra Roychoudhury et al A
	EPI_ISL_435134	Mohammed Bin Rashid University of Medicine and Health Sciences	Al Jalila Genomics Center	Ahmad Abou Tayoun et al (https://dx.doi.org/10.1101/2020.05.06.080606)
	EPI_ISL_454964	Wuhan Chain Medical Labs (CMLabs)	State Key Laboratory of Biotherapy of Sichuan University	Baowen Du et al
LC522972	EPI_ISL_408669	Dept. of Virology III, National Institute of Infectious Diseases	Pathogen Genomics Center, National Institute of Infectious Diseases	Tsuyoshi Sekizuka et al B
	EPI_ISL_418799	Mater Pathology	Public Health Virology Laboratory	Bixing Huang et al
	EPI_ISL_435138	Mohammed Bin Rashid University of Medicine and Health Sciences	Al Jalila Genomics Center	Ahmad Abou Tayoun et al (https://dx.doi.org/10.1101/2020.05.06.080606)
	EPI_ISL_419225	Department of Clinical Pathology, Pamela Youde Nethersole Eastern Hospital	Department of Health Technology and Informatics, Faculty of Health and Social Science, The Hong Kong Polytechnic University	Kenneth Siu-Sing LEUNG et al (https://dx.doi.org/10.1101/2020.03.30.20045740)
MT093571	EPI_ISL_411951		Unit for Laboratory Development and Technology Transfer, Public Health Agency of Sweden	Bengner et al (https://dx.doi.org/10.2807/1560-7917.ES.2020.25.13.2000305)
	EPI_ISL_417177	Department of Pathology, Princess Margaret Hospital	Department of Health Technology and Informatics, Faculty of Health and Social Science, The Hong Kong Polytechnic University	Kenneth Siu-Sing LEUNG et al (https://dx.doi.org/10.1101/2020.03.30.20045740)
	EPI_ISL_417182	Department of Pathology, United Christian Hospital	Department of Health Technology and Informatics, Faculty of Health and Social Science, The Hong Kong Polytechnic University	Kenneth Siu-Sing LEUNG et al (https://dx.doi.org/10.1101/2020.03.30.20045740)
MT007544	EPI_ISL_406844	Monash Medical Centre	Collaboration between the University of Melbourne at The Peter Doherty Institute for Infection and Immunity, and the Victorian Infectious Disease Reference Laboratory	Caly et al (https://dx.doi.org/10.5694/mja2.50569)
	EPI_ISL_413018	Department of Microbiology, Institute for Viral Diseases, College of Medicine, Korea University	Department of Microbiology, Institute for Viral Diseases, College of Medicine, Korea University	Changmin Kang et al
	EPI_ISL_447919		National Institute of Health. Department of medical Sciences, Ministry of Public Health, Thailand	Pilailuk et al A
	EPI_ISL_437617		Faculty of Medicine	Rodpan et al
	EPI_ISL_416315	Department of Microbiology, Faculty of Medicine, The Chinese University of Hong Kong, Hong Kong SAR, China	Department of Microbiology, Faculty of Medicine, Chinese University of Hong Kong, Hong Kong SAR, China	Zigui Chen et al
	EPI_ISL_430719	Hospital Universitario La Paz	Hospital Universitario 12 de Octubre	Elias Dahdouh et al
	EPI_ISL_437622		Faculty of Medicine	Rodpan et al
MN994468	EPI_ISL_406036	California Department of Public Health	Pathogen Discovery, Respiratory Viruses Branch, Division of Viral Diseases, Centers for Disease Control and Prevention	Anna Uehara et al A (https://dx.doi.org/10.1101/2020.03.09.20032896)
	EPI_ISL_410713	National Public Health Laboratory, National Centre for Infectious Diseases	National Public Health Laboratory, National Centre for Infectious Diseases	Octavia S et al
	EPI_ISL_416410	Victorian Infectious Diseases Reference Laboratory (VIDRL)	Victorian Infectious Diseases Reference Laboratory and Microbiological Diagnostic Unit Public Health Laboratory, Doherty Institute	Caly L. et al (https://dx.doi.org/10.1101/2020.05.12.20099929)
	EPI_ISL_447915		National Institute of Health. Department of medical Sciences, Ministry of Public Health, Thailand	Pilailuk et al A
	EPI_ISL_406597	Department of Infectious and Tropical Diseases, Bichat Claude Bernard Hospital, Paris	National Reference Center for Viruses of Respiratory Infections, Institut Pasteur, Paris	M√©lanie Albert et al A (https://dx.doi.org/10.1101/2020.04.24.059576)
	EPI_ISL_411219	Department of Infectious and Tropical Diseases, Bichat Claude Bernard Hospital, Paris	Laboratoire Virpath, CIRI U111, UCBL1, INSERM, CNRS, ENS Lyon	Olivier Terrier et al (https://dx.doi.org/10.2807/1560-7917.ES.2020.25.13.2000305)
	EPI_ISL_406596	Department of Infectious and Tropical Diseases, Bichat Claude Bernard Hospital, Paris	National Reference Center for Viruses of Respiratory Infections, Institut Pasteur, Paris	M√©lanie Albert et al A (https://dx.doi.org/10.1101/2020.04.24.059576)
	EPI_ISL_437624		Faculty of Medicine	Rodpan et al
	EPI_ISL_416411	Victorian Infectious Diseases Reference Laboratory (VIDRL)	Victorian Infectious Diseases Reference Laboratory and Microbiological Diagnostic Unit Public Health Laboratory, Doherty Institute	Caly L. et al (https://dx.doi.org/10.1101/2020.05.12.20099929)
	EPI_ISL_420455	Department of Clinical Pathology, Pamela Youde Nethersole Eastern Hospital	Department of Health Technology and Informatics, Faculty of Health and Social Science, The Hong Kong Polytechnic University	Kenneth Siu-Sing LEUNG et al (https://dx.doi.org/10.1101/2020.03.30.20045740)
	EPI_ISL_454985	Wuhan Chain Medical Labs (CMLabs)	State Key Laboratory of Biotherapy of Sichuan University	Baowen Du et al
	EPI_ISL_457987	Oman-NIC	Oman-NIC	Samira Al-Maruqi et al
	EPI_ISL_451323	West China Hospital of Sichuan University	State Key Laboratory of Biotherapy of Sichuan University	Baowen Du et al
	EPI_ISL_455011	Wuhan Chain Medical Labs (CMLabs)	State Key Laboratory of Biotherapy of Sichuan University	Baowen Du et al
	EPI_ISL_416829	National Public Health Laboratory	Malaysia Genome Institute	Mohd Noor Mat Isa et al
	EPI_ISL_430443	Institute for Medical Research, Infectious Disease Research Centre, National Institutes of Health, Ministry of Health Malaysia	Institute for Medical Research, Infectious Disease Research Centre, National Institutes of Health, Ministry of Health Malaysia	Suppiah.J et al
	EPI_ISL_416884	National Public Health Laboratory	Malaysia Genome Institute	Mohd Noor Mat Isa et al
	EPI_ISL_407987	Singapore General Hospital	Programme in Emerging Infectious Diseases, Duke-NUS Medical School	Danielle E Anderson et al A (https://dx.doi.org/doi/10.1101/2020.03.11.987222)
	EPI_ISL_416866	National Public Health Laboratory	Malaysia Genome Institute	Mohd Noor Mat Isa et al
MT039888	EPI_ISL_409067	Massachusetts Department of Public Health	Pathogen Discovery, Respiratory Viruses Branch, Division of Viral Diseases, Centers for Disease Control and Prevention	Clinton R. Paden et al A (https://dx.doi.org/10.1101/2020.03.09.20032896)
MT072688	EPI_ISL_410301	National Influenza Centre, National Public Health Laboratory, Kathmandu, Nepal	The University of Hong Kong	Ranjit Sah et al (http://biorxiv.org/lookup/doi/10.1101/2020.04.01.019463)
	EPI_ISL_445274	LABORATORIO TORRE MEDICA LTDA.	Instituto de Salud Publica de Chile	Andr√©s E Castillo et al
	EPI_ISL_445329	HOSPITAL DR.SOTERO DEL RIO	Instituto de Salud Publica de Chile	Andr√©s E Castillo et al
MN908947	EPI_ISL_402125		National Institute for Communicable Disease Control and Prevention (ICDC) Chinese Center for Disease Control and Prevention (China CDC)	Zhang et al (https://dx.doi.org/10.1038/s41586-020-2008-3)
	EPI_ISL_437976	Institut f√ºr Virologie am Department f√ºr Hygiene, Mikrobiologie und Public Health	Bergthaler laboratory, CeMM Research Center for Molecular Medicine of the Austrian Academy of Sciences	Alexandra Popa et al A (https://www.biorxiv.org/content/10.1101/2020.07.15.204339v1)
	EPI_ISL_421654	E. Gulbja Laboratorija	Latvian Biomedical Research and Study Centre	Ivars Silamiƒ∑elis et al
LC521925	EPI_ISL_407084	Department of Virology III, National Institute of Infectious Diseases	Pathogen Genomics Center, National Institute of Infectious Diseases	Tsuyoshi Sekizuka et al B
	EPI_ISL_451958		Jamil-ur-Rahman Center for Genome Research	Shakeel et al
	EPI_ISL_458081	RSUD Bangil Pasuruan	Institute of Tropical Disease, Universitas Airlangga	Jezzy R Dewantari et al
	EPI_ISL_434692	Bamrasnaradura hospital	National Institute of Health. Department of medical Sciences, Ministry of Public Health, Thailand	Pilailuk et al A
	EPI_ISL_450409		Microbiology	To et al
	EPI_ISL_403963	Bamrasnaradura Hospital	1. Department of Medical Sciences, Ministry of Public Health, Thailand 2. Thai Red Cross Emerging Infectious Diseases - Health Science Centre 3. Department of Disease Control, Ministry of Public Health, Thailand	Pilailuk et al B (https://dx.doi.org/10.2807/1560-7917.ES.2020.25.8.2000097)
	EPI_ISL_406973	Singapore General Hospital	National Public Health Laboratory	Mak et al (https://dx.doi.org/10.2807/1560-7917.ES.2020.25.13.2000305)
	EPI_ISL_434564			To et al
	EPI_ISL_434694	Bamrasnaradura hospital	National Institute of Health. Department of medical Sciences, Ministry of Public Health, Thailand	Pilailuk et al A
	EPI_ISL_418267		Microbiology and Immunology department	Nguyen et al
MT027064	EPI_ISL_408010	California Department of Health	Pathogen Discovery, Respiratory Viruses Branch, Division of Viral Diseases, Centers for Disease Control and Prevention	Ying Tao et al A (https://dx.doi.org/10.1101/2020.03.09.20032896)
	MT020781.2
	EPI_ISL_416907	National Public Health Laboratory	Malaysia Genome Institute	Mohd Noor Mat Isa et al
	EPI_ISL_455791	Institute for Medical Research, Infectious Disease Research Centre, National Institutes of Health, Ministry of Health Malaysia	Malaysia Genome Institute	Mohd Noor Mat Isa et al
	EPI_ISL_430444	Institute for Medical Research, Infectious Disease Research Centre, National Institutes of Health, Ministry of Health Malaysia	Institute for Medical Research, Infectious Disease Research Centre, National Institutes of Health, Ministry of Health Malaysia	Suppiah.J et al
	EPI_ISL_455792	Institute for Medical Research, Infectious Disease Research Centre, National Institutes of Health, Ministry of Health Malaysia	Malaysia Genome Institute	Mohd Noor Mat Isa et al
	EPI_ISL_408431	Sorbonne Universit√©, Inserm et Assistance Publique-H√¥pitaux de Paris (Piti√© Salp√©tri√®re)	National Reference Center for Viruses of Respiratory Infections, Institut Pasteur, Paris	M√©lanie Albert et al B (https://dx.doi.org/10.2807/1560-7917.ES.2020.25.13.2000305)
	EPI_ISL_451336	West China Hospital of Sichuan University	State Key Laboratory of Biotherapy of Sichuan University	Baowen Du et al
	EPI_ISL_451361	West China Hospital of Sichuan University	State Key Laboratory of Biotherapy of Sichuan University	Baowen Du et al
	EPI_ISL_410531	Dept. of Pathology, National Institute of Infectious Diseases	Pathogen Genomics Center, National Institute of Infectious Diseases	Tsuyoshi Sekizuka et al B
MT020781	EPI_ISL_407079	Lapland Central Hospital	Department of Virology, University of Helsinki and Helsinki University Hospital, Helsinki, Finland	Teemu Smura et al A
	EPI_ISL_426164	Division of Viral Diseases, Center for Laboratory Control of Infectious Diseases, Korea Centers for Diseases Control and Prevention	Division of Viral Diseases, Center for Laboratory Control of Infectious Diseases, Korea Centers for Diseases Control and Prevention	Jeong-Min Kim et al A
	EPI_ISL_451363	West China Hospital of Sichuan University	State Key Laboratory of Biotherapy of Sichuan University	Baowen Du et al
	EPI_ISL_414043	Respiratory Virus Unit, Microbiology Services Colindale, Public Health England	Respiratory Virus Unit, Microbiology Services Colindale, Public Health England	Monica Galiano et al (https://virological.org/t/preliminary-analysis-of-sars-cov-2-importation-establishment-of-uk-transmission-lineages/507)
	EPI_ISL_419554	California Department of Public Health	Pathogen Discovery, Respiratory Viruses Branch, Division of Viral Diseases, Centers for Disease Control and Prevention	Ying Tao et al B
	EPI_ISL_435587	Santa Clara County Public Health Department	Chiu Laboratory, University of California, San Francisco	Xianding Deng et al B
	EPI_ISL_435581	Santa Clara County Public Health Department	Chiu Laboratory, University of California, San Francisco	Xianding Deng et al B
	EPI_ISL_458079	Mitra Keluarga Hospital Kenjeran	Institute of Tropical Disease, Universitas Airlangga	Aldise M Nastri et al
	EPI_ISL_437189	Pusat Pertamina Hospital	Eijkman Institute for Molecular Biology, Ministry of Research and Technology/National Agency for Research and Innovation	Edison Johar et al
	EPI_ISL_435282	RS Pondok Indah Hospital ‚Äì Pondok Indah	Eijkman Institute for Molecular Biology, Ministry of Research and Technology/National Agency for Research and Innovation	Edison Johar et al
	EPI_ISL_435142	Mohammed Bin Rashid University of Medicine and Health Sciences	Al Jalila Genomics Center	Ahmad Abou Tayoun et al (https://dx.doi.org/10.1101/2020.05.06.080606)
	EPI_ISL_454945	Wuhan Chain Medical Labs (CMLabs)	State Key Laboratory of Biotherapy of Sichuan University	Baowen Du et al
	EPI_ISL_454925	Wuhan Chain Medical Labs (CMLabs)	State Key Laboratory of Biotherapy of Sichuan University	Baowen Du et al
	EPI_ISL_450297	National Institute for Communicable Diseases of the National Health Laboratory Service	National Institute for Communicable Diseases of the National Health Laboratory Service	Allam M et al
	EPI_ISL_456176	LabPLUS	Institute of Environmental Science and Research (ESR)	Matt Storey et al A
	EPI_ISL_456166	Wellington SCL	Institute of Environmental Science and Research (ESR)	Matt Storey et al A
	EPI_ISL_435650	Santa Clara County Public Health Department	Chiu Laboratory, University of California, San Francisco	Xianding Deng et al B
	EPI_ISL_435651	Santa Clara County Public Health Department	Chiu Laboratory, University of California, San Francisco	Xianding Deng et al B
	EPI_ISL_435416	Virological Research Group, Szent√°gothai Research Centre	Bioinformatics Research Group, Szent√°gothai Research Centre	P√©ter Urb√°n et al
	EPI_ISL_429412	Department of Virus and Microbiological Special Diagnostics, Statens Serum Institut, Copenhagen, Denmark, Artillerivej 5, 2300 Copenahgen S	Albertsen lab, Department of Chemistry and Bioscience, Aalborg University, Denmark	Rasmus Kirkegaard et al
	EPI_ISL_414499	Center of Medical Microbiology, Virology, and Hospital Hygiene, University of Duesseldorf	Center of Medical Microbiology, Virology, and Hospital Hygiene, University of Duesseldorf	Ortwin Adams et al (https://dx.doi.org/10.1101/2020.04.25.20079517)
	EPI_ISL_414508	Center of Medical Microbiology, Virology, and Hospital Hygiene, University of Duesseldorf	Center of Medical Microbiology, Virology, and Hospital Hygiene, University of Duesseldorf	Ortwin Adams et al (https://dx.doi.org/10.1101/2020.04.25.20079517)
	EPI_ISL_414574	Center of Medical Microbiology, Virology, and Hospital Hygiene, University of Duesseldorf	Center of Medical Microbiology, Virology, and Hospital Hygiene, University of Duesseldorf	Ortwin Adams et al (https://dx.doi.org/10.1101/2020.04.25.20079517)
	EPI_ISL_414505	Center of Medical Microbiology, Virology, and Hospital Hygiene, University of Duesseldorf	Center of Medical Microbiology, Virology, and Hospital Hygiene, University of Duesseldorf	Ortwin Adams et al (https://dx.doi.org/10.1101/2020.04.25.20079517)
	EPI_ISL_419655	Center for Virology, Medical University of Vienna	Bergthaler laboratory, CeMM Research Center for Molecular Medicine of the Austrian Academy of Sciences	Alexandra Popa et al A (https://www.biorxiv.org/content/10.1101/2020.07.15.204339v1)
	EPI_ISL_414509	Center of Medical Microbiology, Virology, and Hospital Hygiene, University of Duesseldorf	Center of Medical Microbiology, Virology, and Hospital Hygiene, University of Duesseldorf	Ortwin Adams et al (https://dx.doi.org/10.1101/2020.04.25.20079517)
	EPI_ISL_426660	Victorian Infectious Diseases Reference Laboratory (VIDRL)	Microbiological Diagnostic Unit Public Health Laboratory and Victorian Infectious Diseases Reference Laboratory, Doherty Institute	Caly L. et al (https://dx.doi.org/10.1101/2020.05.12.20099929)
	EPI_ISL_414504	Center of Medical Microbiology, Virology, and Hospital Hygiene, University of Duesseldorf	Center of Medical Microbiology, Virology, and Hospital Hygiene, University of Duesseldorf	Ortwin Adams et al (https://dx.doi.org/10.1101/2020.04.25.20079517)
	EPI_ISL_424874	NE Public Health Laboratory	Pathogen Discovery, Respiratory Viruses Branch, Division of Viral Diseases, Centers for Disease Control and Prevention	Yan Li et al B
	EPI_ISL_424875	NE Public Health Laboratory	Pathogen Discovery, Respiratory Viruses Branch, Division of Viral Diseases, Centers for Disease Control and Prevention	Yan Li et al B
	EPI_ISL_411902	Virology Unit, Institut Pasteur du Cambodge.	Virology Unit, Institut Pasteur du Cambodge (Sequencing done by: Jessica E Manning/Jennifer A Bohl at Malaria and Vector Research Research Laboratory, National Institute of Allergy and Infectious Diseases and Vida Ahyong from Chan-Zuckerberg Biohub)	Erik A Karlsson et al (https://dx.doi.org/10.2807/1560-7917.ES.2020.25.13.2000305)
	EPI_ISL_444828	Department of Virus and Microbiological Special Diagnostics, Statens Serum Institut, Copenhagen, Denmark, Artillerivej 5, 2300 Copenahgen S	Albertsen lab, Department of Chemistry and Bioscience, Aalborg University, Denmark	Rasmus Kirkegaard et al
	EPI_ISL_413581	RIVM	Erasmus Medical Center	David Nieuwenhuijse et al A (https://dx.doi.org/10.1038/s41591-020-0997-y)
	EPI_ISL_413586	Foundation Elisabeth-Tweesteden Ziekenhuis	Erasmus Medical Center	David Nieuwenhuijse et al A (https://dx.doi.org/10.1038/s41591-020-0997-y)
	EPI_ISL_454788	Dutch COVID-19 response team	National Institute for Public Health and the Environment (RIVM)	Adam Meijer et al
	EPI_ISL_454791	Dutch COVID-19 response team	National Institute for Public Health and the Environment (RIVM)	Adam Meijer et al
	EPI_ISL_417482	Institute of Microbiology, Universidad San Francisco de Quito	Institute of Microbiology, Universidad San Francisco de Quito	Sully M√°rquez et al
	EPI_ISL_454756	Dutch COVID-19 response team	National Institute for Public Health and the Environment (RIVM)	Adam Meijer et al
	EPI_ISL_456158	Southern Community Labs Dunedin	Institute of Environmental Science and Research (ESR)	Matt Storey et al A
	EPI_ISL_454752	Dutch COVID-19 response team	National Institute for Public Health and the Environment (RIVM)	Adam Meijer et al
	EPI_ISL_426307	Wadsworth Center, New York State Department.of Health	Wadsworth Center, New York State Department.of Health	Kirsten St. George et al
	EPI_ISL_452103	Max von Pettenkofer Institute, Virology, National Reference Center for Retroviruses, LMU M√ºnchen	Laboratory for Functional Genome Analysis, Dept. Genomics, Gene Center of the LMU Munich	Max Muenchhoff et al
	EPI_ISL_425058	Lab voor klinische biologie	Onderzoeksgroep Virologie	Laurens Lambrechts et al A (https://dx.doi.org/10.1101/2020.05.05.078758)
	EPI_ISL_425057	Lab voor klinische biologie	Onderzoeksgroep Virologie	Laurens Lambrechts et al A (https://dx.doi.org/10.1101/2020.05.05.078758)
	EPI_ISL_425051	Lab voor klinische biologie	Onderzoeksgroep Virologie	Nick Vereecke et al A (https://dx.doi.org/10.1101/2020.05.05.078758)
	EPI_ISL_417880	Institute of Virology, Biomedical Research Center of the Slovak Academy of Sciences, Bratislava; Public Health Authority of the Slovak Republic, Bratislava	Institute of Virology, Biomedical Research Center of the Slovak Academy of Sciences, Bratislava; Comenius University Science Park, Bratislava	Monika Sl√°vikova et al
	EPI_ISL_454785	Dutch COVID-19 response team	National Institute for Public Health and the Environment (RIVM)	Adam Meijer et al
	EPI_ISL_426427	MN PHL Division, Minnesota Department of Health	Pathogen Discovery, Respiratory Viruses Branch, Division of Viral Diseases, Centers for Disease Control and Prevention	Krista Queen et al A
	EPI_ISL_429295	Department of Clinical Microbiology, Copenhagen University Hospital, Hvidovre, Kettegaard Alle 30, 2650 Hvidovre.	Albertsen lab, Department of Chemistry and Bioscience, Aalborg University, Denmark	Rasmus Kirkegaard et al
	EPI_ISL_428883	State Research Center of Virology and Biotechnology VECTOR, Department of Collection of Microorganisms	State Research Center of Virology and Biotechnology VECTOR, Department of Collection of Microorganisms	Oleg V. Pyankov et al
	EPI_ISL_410532	Dept. of Pathology, National Institute of Infectious Diseases	Pathogen Genomics Center, National Institute of Infectious Diseases	Tsuyoshi Sekizuka et al A (https://dx.doi.org/10.2807/1560-7917.ES.2020.25.13.2000305)
MN988713	EPI_ISL_404253	IL Department of Public Health Chicago Laboratory	Pathogen Discovery, Respiratory Viruses Branch, Division of Viral Diseases, Centers for Disease Control and Prevention	Ying Tao et al A (https://dx.doi.org/10.1101/2020.03.09.20032896)
	EPI_ISL_451339	West China Hospital of Sichuan University	State Key Laboratory of Biotherapy of Sichuan University	Baowen Du et al
MT044258	EPI_ISL_410044	California Department of Public Health	Pathogen Discovery, Respiratory Viruses Branch, Division of Viral Diseases, Centers for Disease Control and Prevention	Jing Zhang et al A (https://dx.doi.org/10.1101/2020.03.09.20032896)
	EPI_ISL_420890		Takayuki Hishiki Kanagawa Prefectural Institute of Public Health	Hishiki et al A
	EPI_ISL_430439	Institute for Medical Research, Infectious Disease Research Centre, National Institutes of Health, Ministry of Health Malaysia	Institute for Medical Research Infectious Disease Research Centre, National Institutes of Health, Ministry of Health Malaysia	Suppiah.J et al
	EPI_ISL_413558	California Department of Public Health	Chiu Laboratory, University of California, San Francisco	Xianding Deng et al A (https://dx.doi.org/10.1126/science.abb9263)
	EPI_ISL_450485		Data Science	Carroll et al
	EPI_ISL_413561	California Department of Public Health	Chiu Laboratory, University of California, San Francisco	Xianding Deng et al A (https://dx.doi.org/10.1126/science.abb9263)
MT118835	EPI_ISL_412862	California Department of Public Health	Pathogen Discovery, Respiratory Viruses Branch, Division of Viral Diseases, Centers for Disease Control and Prevention	Krista Queen et al A
	EPI_ISL_413559	California Department of Public Health	Chiu Laboratory, University of California, San Francisco	Xianding Deng et al A (https://dx.doi.org/10.1126/science.abb9263)
	EPI_ISL_426166	Division of Viral Diseases, Center for Laboratory Control of Infectious Diseases, Korea Centers for Diseases Control and Prevention	Division of Viral Diseases, Center for Laboratory Control of Infectious Diseases, Korea Centers for Diseases Control and Prevention	Jeong-Min Kim et al A
	EPI_ISL_414040	Respiratory Virus Unit, Microbiology Services Colindale, Public Health England	Respiratory Virus Unit, Microbiology Services Colindale, Public Health England	Monica Galiano et al (https://virological.org/t/preliminary-analysis-of-sars-cov-2-importation-establishment-of-uk-transmission-lineages/507)
	EPI_ISL_410486	CNR Virus des Infections Respiratoires - France SUD	CNR Virus des Infections Respiratoires - France SUD	Bal et al (https://dx.doi.org/10.1016/j.cmi.2020.03.020)
	EPI_ISL_414042	Respiratory Virus Unit, Microbiology Services Colindale, Public Health England	Respiratory Virus Unit, Microbiology Services Colindale, Public Health England	Monica Galiano et al (https://virological.org/t/preliminary-analysis-of-sars-cov-2-importation-establishment-of-uk-transmission-lineages/507)
	EPI_ISL_414044	Respiratory Virus Unit, Microbiology Services Colindale, Public Health England	Respiratory Virus Unit, Microbiology Services Colindale, Public Health England	Monica Galiano et al (https://virological.org/t/preliminary-analysis-of-sars-cov-2-importation-establishment-of-uk-transmission-lineages/507)
	EPI_ISL_414041	Respiratory Virus Unit, Microbiology Services Colindale, Public Health England	Respiratory Virus Unit, Microbiology Services Colindale, Public Health England	Monica Galiano et al (https://virological.org/t/preliminary-analysis-of-sars-cov-2-importation-establishment-of-uk-transmission-lineages/507)
	MT159713.1
	EPI_ISL_418379	Public Health Ontario Laboratories	Public Health Ontario Laboratories	Alireza Eshaghi et al
	MT159716.1
	EPI_ISL_454922	Wuhan Chain Medical Labs (CMLabs)	State Key Laboratory of Biotherapy of Sichuan University	Baowen Du et al
	EPI_ISL_430442	Institute for Medical Research, Infectious Disease Research Centre, National Institutes of Health, Ministry of Health Malaysia	Institute for Medical Research, Infectious Disease Research Centre, National Institutes of Health, Ministry of Health Malaysia	Suppiah.J et al
	EPI_ISL_430441	Institute for Medical Research, Infectious Disease Research Centre, National Institutes of Health, Ministry of Health Malaysia	Institute for Medical Research, Infectious Disease Research Centre, National Institutes of Health, Ministry of Health Malaysia	Suppiah.J et al
	EPI_ISL_426429	NV State Public Health Laboratory	Pathogen Discovery, Respiratory Viruses Branch, Division of Viral Diseases, Centers for Disease Control and Prevention	Krista Queen et al A
	EPI_ISL_454959	Wuhan Chain Medical Labs (CMLabs)	State Key Laboratory of Biotherapy of Sichuan University	Baowen Du et al
	EPI_ISL_437191	RS Pondok Indah Hospital ‚Äì Pondok Indah	Eijkman Institute for Molecular Biology, Ministry of Research and Technology/National Agency for Research and Innovation	Edison Johar et al
	EPI_ISL_435585	Santa Clara County Public Health Department	Chiu Laboratory, University of California, San Francisco	Xianding Deng et al B
	EPI_ISL_435641	Santa Clara County Public Health Department	Chiu Laboratory, University of California, San Francisco	Xianding Deng et al B
	EPI_ISL_435582	Santa Clara County Public Health Department	Chiu Laboratory, University of California, San Francisco	Xianding Deng et al B
	EPI_ISL_444560	Northwestern Memorial Hospital	Ozer Lab	Ramon Lorenzo-Redondo et al (https://dx.doi.org/10.1101/2020.05.19.20107144)
	MT419841.1
	EPI_ISL_435590	Santa Clara County Public Health Department	Chiu Laboratory, University of California, San Francisco	Xianding Deng et al B
	EPI_ISL_435133	Mohammed Bin Rashid University of Medicine and Health Sciences	Al Jalila Genomics Center	Ahmad Abou Tayoun et al (https://dx.doi.org/10.1101/2020.05.06.080606)
	EPI_ISL_454970	Wuhan Chain Medical Labs (CMLabs)	State Key Laboratory of Biotherapy of Sichuan University	Baowen Du et al
	EPI_ISL_429034	UCSF Clinical Microbiology Laboratory	Chan-Zuckerberg Biohub	CZB Cliahub Consortium et al
	EPI_ISL_417432	UCD National Virus Reference Laboratory	Public Health Wales Microbiology Cardiff	Catherine Dempsey et al
	EPI_ISL_437883	Laboratory of Microbiology, Medical School, National and Kapodistrian University of Athens	Laboratory of Biology, Department of Medicine, Democritus University of Thrace	Kassela K. et al (https://dx.doi.org/10.1101/2020.06.03.20121236)
	EPI_ISL_444275	Laboratory Medicine	Department of Laboratory Medicine, Lin-Kou Chang Gung Memorial Hospital, Taoyuan, Taiwan	Kuo-Chien Tsao et al
	EPI_ISL_417335	Institut des Agents Infectieux (IAI), Hospices Civils de Lyon	CNR Virus des Infections Respiratoires - France SUD	Antonin Bal et al
	EPI_ISL_419313	Molecular Biology and Biotechnology Lab II	Molecular Biology and Biotechnology Lab II	Tayyaba Zainab et al
	EPI_ISL_435635	Santa Clara County Public Health Department	Chiu Laboratory, University of California, San Francisco	Xianding Deng et al B
	EPI_ISL_452130	CO Department of Public Health and Environment	Pathogen Discovery, Respiratory Viruses Branch, Division of Viral Diseases, Centers for Disease Control and Prevention	Jing Zhang et al B
	EPI_ISL_437187	Siloam Hospitals	Institute of Tropical Disease, Universitas Airlangga	Kazufumi Shimizu et al
	EPI_ISL_435127	Mohammed Bin Rashid University of Medicine and Health Sciences	Al Jalila Genomics Center	Ahmad Abou Tayoun et al (https://dx.doi.org/10.1101/2020.05.06.080606)
	EPI_ISL_437882	Laboratory of Microbiology, Medical School, National and Kapodistrian University of Athens	Laboratory of Biology, Department of Medicine, Democritus University of Thrace	Kassela K. et al (https://dx.doi.org/10.1101/2020.06.03.20121236)
	EPI_ISL_430297	National Institute for Communicable Diseases of the National Health Laboratory Service	National Institute for Communicable Diseases of the National Health Laboratory Service	Allam M et al
	EPI_ISL_430440	Institute for Medical Research, Infectious Disease Research Centre, National Institutes of Health, Ministry of Health Malaysia	Institute for Medical Research, Infectious Disease Research Centre, National Institutes of Health, Ministry of Health Malaysia	Suppiah.J et al
	EPI_ISL_429006	UCSF Clinical Microbiology Laboratory	Chan-Zuckerberg Biohub	CZB Cliahub Consortium et al
	EPI_ISL_447447	Clinical Microbiology Laboratory, Sheba Medical Center	Stern Lab	Stern Lab et al (https://dx.doi.org/10.1101/2020.05.21.20104521)
	EPI_ISL_427404	Ministry of Public Health (MoPH)	Biomedical Research Center (BRC)	Abdullatif Al-Khal et al
	EPI_ISL_427419	Ministry of Public Health (MoPH)	Biomedical Research Center (BRC)	Abdullatif Al-Khal et al
	EPI_ISL_427415	Ministry of Public Health (MoPH)	Biomedical Research Center (BRC)	Abdullatif Al-Khal et al
	EPI_ISL_427412	Ministry of Public Health (MoPH)	Biomedical Research Center (BRC)	Abdullatif Al-Khal et al
	EPI_ISL_416601	Japanese Quarantine Stations	Pathogen Genomics Center, National Institute of Infectious Diseases	Tsuyoshi Sekizuka et al C (https://dx.doi.org/10.1101/2020.03.23.20041970)
	EPI_ISL_414483		Pathogen Discovery, Respiratory Viruses Branch, Division of Viral Diseases, Centers for Disease Control and Prevention	Krista Queen et al A
	EPI_ISL_411218	Department of Infectious and Tropical Diseases, Bichat Claude Bernard Hospital, Paris	Laboratoire Virpath, CIRI U111, UCBL1, INSERM, CNRS, ENS Lyon	Olivier Terrier et al (https://dx.doi.org/10.2807/1560-7917.ES.2020.25.13.2000305)
	EPI_ISL_408430	Department of Infectious and Tropical Diseases, Bichat Claude Bernard Hospital, Paris	National Reference Center for Viruses of Respiratory Infections, Institut Pasteur, Paris	M√©lanie Albert et al A (https://dx.doi.org/10.1101/2020.04.24.059576)
	EPI_ISL_413612		Pathogen Discovery, Respiratory Viruses Branch, Division of Viral Diseases, Centers for Disease Control and Prevention	Ying Tao et al B
	EPI_ISL_415539	Utah Public Health Laboratory	Utah Public Health Laboratory	Erin Young et al
	EPI_ISL_416581	Japanese Quarantine Stations	Pathogen Genomics Center, National Institute of Infectious Diseases	Tsuyoshi Sekizuka et al C (https://dx.doi.org/10.1101/2020.03.23.20041970)
	EPI_ISL_416568	Japanese Quarantine Stations	Pathogen Genomics Center, National Institute of Infectious Diseases	Tsuyoshi Sekizuka et al C (https://dx.doi.org/10.1101/2020.03.23.20041970)
	EPI_ISL_412969		Takayuki Hishiki Kanagawa Prefectural Institute of Public Health, Department of Microbiology	Hishiki et al B (https://dx.doi.org/10.1002/jmv.25773)
	EPI_ISL_416603	Japanese Quarantine Stations	Pathogen Genomics Center, National Institute of Infectious Diseases	Tsuyoshi Sekizuka et al C (https://dx.doi.org/10.1101/2020.03.23.20041970)
	EPI_ISL_416616	Japanese Quarantine Stations	Pathogen Genomics Center, National Institute of Infectious Diseases	Tsuyoshi Sekizuka et al C (https://dx.doi.org/10.1101/2020.03.23.20041970)
	EPI_ISL_420796	Texas DSHS Lab Services	Pathogen Discovery, Respiratory Viruses Branch, Division of Viral Diseases, Centers for Disease Control and Prevention	Krista Queen et al A
	EPI_ISL_413608		Pathogen Discovery, Respiratory Viruses Branch, Division of Viral Diseases, Centers for Disease Control and Prevention	Anna Uehara et al B
	EPI_ISL_435283	RS Pondok Indah Hospital ‚Äì Pondok Indah	Eijkman Institute for Molecular Biology, Ministry of Research and Technology/National Agency for Research and Innovation	Edison Johar et al
	EPI_ISL_419211	Central Virology Laboratory	Israel Institute for Biological Research	Inbar Cohen-Gihon et al (https://dx.doi.org/10.1101/2020.05.21.20104521)
	EPI_ISL_418994	National Public Health Laboratory, National Centre for Infectious Diseases	National Public Health Laboratory, National Centre for Infectious Diseases	Mak TM et al
	EPI_ISL_413623		Pathogen Discovery, Respiratory Viruses Branch, Division of Viral Diseases, Centers for Disease Control and Prevention	Clinton R. Paden et al B
	EPI_ISL_416622	Japanese Quarantine Stations	Pathogen Genomics Center, National Institute of Infectious Diseases	Tsuyoshi Sekizuka et al C (https://dx.doi.org/10.1101/2020.03.23.20041970)
	EPI_ISL_413613		Pathogen Discovery, Respiratory Viruses Branch, Division of Viral Diseases, Centers for Disease Control and Prevention	Ying Tao et al B
	EPI_ISL_421573	Molecular Diagnostic Services	KRISP, KZN Research Innovation and Sequencing Platform	Giandhari J et al (https://dx.doi.org/10.1101/2020.05.29.20116376)
	EPI_ISL_434555	National Institutes of Health, University of the Philippines Manila	Philippine Genome Center	Carlo M. Lapid et al
	EPI_ISL_455917	Ramathibodi Hospital	COVID-19 Network Investigations (CONI) Alliance	Elizabeth Batty et al
	EPI_ISL_444998	Naval Health Research Center	Naval Medical Research Center Biological Defense Research Directorate	Logan Voegtly et al
	EPI_ISL_434554	National Institutes of Health, University of the Philippines Manila	Philippine Genome Center	Carlo M. Lapid et al
	EPI_ISL_434556	National Institutes of Health, University of the Philippines Manila	Philippine Genome Center	Carlo M. Lapid et al
	EPI_ISL_426379	The National Laboratory of Health, Environment and Food, Maribor, Slovenia	The National Laboratory of Health, Environment and Food, Maribor, Slovenia	Mahnic A. et al
	EPI_ISL_450794	Jamaica Ministry of Health and Wellness	Pathogen Discovery, Respiratory Viruses Branch, Division of Viral Diseases, Centers for Disease Control and Prevention	Yan Li et al B
	EPI_ISL_417918	Department of Medical Microbiology, University Malaya Medical Centre	Department of Medical Microbiology, Faculty of Medicine, University of Malaya	Yoong Min CHONG et al (https://dx.doi.org/10.1128/MRA.00383-20)
	EPI_ISL_436416	National Centre for Disease control (NCDC)	NCDC/CSIR-IGIB	Pramod Kumar# et al (https://dx.doi.org/10.1101/2020.06.04.128751)
	EPI_ISL_417917	Department of Medical Microbiology, University Malaya Medical Centre	Department of Medical Microbiology	Yoong Min CHONG et al (https://dx.doi.org/10.1128/MRA.00383-20)
	EPI_ISL_445000	Naval Health Research Center	Naval Medical Research Center Biological Defense Research Directorate	Logan Voegtly et al
	EPI_ISL_457805	Johns Hopkins Hospital Department of Pathology	Johns Hopkins Hospital Department of Pathology	Peter M. Thielen et al
	EPI_ISL_435676	National Virology Reference Laboratory	National Public Health Laboratory, National Centre for Infectious Diseases	Mak Tze Minn et al
	EPI_ISL_435677	National Virology Reference Laboratory	National Public Health Laboratory, National Centre for Infectious Diseases	Mak Tze Minn et al
	EPI_ISL_443187	National Virology Reference Laboratory	National Public Health Laboratory, National Centre for Infectious Diseases	Mak Tze Minn et al
	EPI_ISL_435674	National Virology Reference Laboratory	National Public Health Laboratory, National Centre for Infectious Diseases	Mak Tze Minn et al
	EPI_ISL_435675	National Virology Reference Laboratory	National Public Health Laboratory, National Centre for Infectious Diseases	Mak Tze Minn et al
	EPI_ISL_455919	Ramathibodi Hospital	COVID-19 Network Investigations (CONI) Alliance	Elizabeth Batty et al
	EPI_ISL_455921	Ramathibodi Hospital	COVID-19 Network Investigations (CONI) Alliance	Elizabeth Batty et al
	EPI_ISL_444999	Naval Health Research Center	Naval Medical Research Center Biological Defense Research Directorate	Logan Voegtly et al
	EPI_ISL_428856	MRCG at LSHTM Genomics Lab	MRCG at LSHTM Genomics lab	Sesay et al et al (https://dx.doi.org/10.1101/2020.04.30.070771)
	EPI_ISL_457815	Johns Hopkins Hospital Department of Pathology	Johns Hopkins Hospital Department of Pathology	Peter M. Thielen et al
	EPI_ISL_434558	National Institutes of Health, University of the Philippines Manila	Philippine Genome Center	Carlo M. Lapid et al
	EPI_ISL_417444		Department of Healthcare Biotechnology	Javed et al (http://biorxiv.org/lookup/doi/10.1101/2020.04.01.019463)
	EPI_ISL_454986	Wuhan Chain Medical Labs (CMLabs)	State Key Laboratory of Biotherapy of Sichuan University	Baowen Du et al
	EPI_ISL_420142	Department for Virology, Molecular Biology and Genome Research, R. G. Lugar Center for Public Health Research, National Center for Disease Control and Public Health (NCDC) of Georgia.	Department for Virology, Molecular Biology and Genome Research, R. G. Lugar Center for Public Health Research, National Center for Disease Control and Public Health (NCDC) of Georgia.	Marine Murtskhvaladze et al
	EPI_ISL_421668	National Influenza Center, Indian Council of Medical Research - National Institute of Virology	Indian Council of Medical Research-National Institute of Virology, Microbial Containment Complex	Pragya D. Yadav et al (http://www.ijmr.org.in/article.asp?issn=0971-5916;year=2020;volume=151;issue=2;spage=255;epage=260;aulast=Potdar)
	EPI_ISL_428670	Centre for Dengue Research	Centre for Dengue Research	Chandima Jeewandara et al
	EPI_ISL_437320	Ministry of Health Turkey	Ministry of Health Turkey	Fatma Bayrakdar et al
	EPI_ISL_435126	Mohammed Bin Rashid University of Medicine and Health Sciences	Al Jalila Genomics Center	Ahmad Abou Tayoun et al (https://dx.doi.org/10.1101/2020.05.06.080606)
	EPI_ISL_415580	BCCDC Public Health Laboratory	BCCDC Public Health Laboratory	Harrigan et al A
	EPI_ISL_415578	BCCDC Public Health Laboratory	BCCDC Public Health Laboratory	Harrigan et al A
	EPI_ISL_414414	Pathology Queensland	Public Health Virology Laboratory	Bixing Huang et al
	EPI_ISL_424349		Human Genetic Research Center	Zeinali et al
	EPI_ISL_435121	Mohammed Bin Rashid University of Medicine and Health Sciences	Al Jalila Genomics Center	Ahmad Abou Tayoun et al (https://dx.doi.org/10.1101/2020.05.06.080606)
	EPI_ISL_415644	R. G. Lugar Center for Public Health Research, National Center for Disease Control and Public Health (NCDC) of Georgia.	R. G. Lugar Center for Public Health Research, National Center for Disease Control and Public Health (NCDC) of Georgia.	Nato Kotaria et al
	EPI_ISL_457704	Oman-NIC	Oman-NIC	Samira Al-Maruqi et al
	EPI_ISL_435045	Laboratory of Applied Genetics	RSE "National Center for Biotechnology"	Shevtsov et al
	EPI_ISL_457706	Oman-NIC	Oman-NIC	Samira Al-Maruqi et al
	EPI_ISL_416541	Dasman Diabetes Institute and Virology Laboratory Ministry of Health	Dasman Diabetes Institute	Fahd Al-Mulla et al
	EPI_ISL_437323	Ministry of Health Turkey	Ministry of Health Turkey	Fatma Bayrakdar et al
	EPI_ISL_450512	Rafik Hariri University Hospital	Rafik Hariri University Hospital	Rita Feghali et al
	EPI_ISL_424301	UW Virology Lab	UW Virology Lab	Pavitra Roychoudhury et al A
	EPI_ISL_435122	Mohammed Bin Rashid University of Medicine and Health Sciences	Al Jalila Genomics Center	Ahmad Abou Tayoun et al (https://dx.doi.org/10.1101/2020.05.06.080606)
	EPI_ISL_416543	Dasman Diabetes Institute	Dasman Diabetes Institute	Fahd Al-Mulla et al
	EPI_ISL_416458	Virology laboratory Ministry of Health Kuwait sequenced at Dasman Diabetes Institute	Dasman Diabetes Institute	Fahd Al-Mulla et al
	EPI_ISL_457701	Oman-NIC	Oman-NIC	Samira Al-Maruqi et al
	EPI_ISL_421672	National Influenza Center, Indian Council of Medical Research - National Institute of Virology	Indian Council of Medical Research-National Institute of Virology, Microbial Containment Complex	Pragya D. Yadav et al (http://www.ijmr.org.in/article.asp?issn=0971-5916;year=2020;volume=151;issue=2;spage=255;epage=260;aulast=Potdar)
	EPI_ISL_421669	National Influenza Center, Indian Council of Medical Research - National Institute of Virology	Indian Council of Medical Research-National Institute of Virology, Microbial Containment Complex	Pragya D. Yadav et al (http://www.ijmr.org.in/article.asp?issn=0971-5916;year=2020;volume=151;issue=2;spage=255;epage=260;aulast=Potdar)
	EPI_ISL_450747	Sunnybrook Health Sciences Centre	Department of Laboratory Medicine and Molecular Diagnostics, Sunnybrook Health Sciences Centre	Jalees A. Nasir et al
	EPI_ISL_417484	Oslo University Hospital, Department of Medical Microbiology	Norwegian Institute of Public Health, Department of Virology	Kathrine Stene-Johansen et al
	EPI_ISL_450515	Rafik Hariri University Hospital	Rafik Hariri University Hospital	Rita Feghali et al
	EPI_ISL_414476	MSHS Clinical Microbiology Laboratories	MSHS Pathogen Surveillance Program	Gopi Patel et al (https://dx.doi.org/10.1101/2020.04.08.20056929)
	EPI_ISL_412965	BCCDC Public Health Laboratory	BCCDC Public Health Laboratory	Harrigan et al B (https://dx.doi.org/10.1002/jmv.25773)
	EPI_ISL_415577	BCCDC Public Health Laboratory	BCCDC Public Health Laboratory	Harrigan et al A
	EPI_ISL_435135	Mohammed Bin Rashid University of Medicine and Health Sciences	Al Jalila Genomics Center	Ahmad Abou Tayoun et al (https://dx.doi.org/10.1101/2020.05.06.080606)
	EPI_ISL_437512		Human Genetic Research Center	Khosravi et al
	EPI_ISL_445088		Human Genetic Research Center	Abbasalipour Bashash et al
	EPI_ISL_454987	Wuhan Chain Medical Labs (CMLabs)	State Key Laboratory of Biotherapy of Sichuan University	Baowen Du et al
	EPI_ISL_457939	Oman-NIC	Oman-NIC	Samira Al-Maruqi et al
	EPI_ISL_416542	Dasman Diabetes Institute	Dasman Diabetes Institute	Fahd Al-Mulla et al
	EPI_ISL_430847	HS mikrobiologi virus	The Public Health Agency of Sweden	Zhibing Yun et al
	EPI_ISL_434565		Microbiology	To et al
	EPI_ISL_434566		Microbiology	To et al
	EPI_ISL_418325	Public Health Ontario Laboratories	Public Health Ontario Laboratories	Alireza Eshaghi et al
	EPI_ISL_418326	Public Health Ontario Laboratories	Public Health Ontario Laboratories	Alireza Eshaghi et al
	EPI_ISL_435139	Mohammed Bin Rashid University of Medicine and Health Sciences	Al Jalila Genomics Center	Ahmad Abou Tayoun et al (https://dx.doi.org/10.1101/2020.05.06.080606)
	EPI_ISL_413490	Auckland Hospital	Institute of Environmental Science and Research (ESR)	Matt Storey et al B (https://dx.doi.org/10.1101/2020.03.15.992818)
	EPI_ISL_435131	Mohammed Bin Rashid University of Medicine and Health Sciences	Al Jalila Genomics Center	Ahmad Abou Tayoun et al (https://dx.doi.org/10.1101/2020.05.06.080606)
	EPI_ISL_424366	Vaccine Research, Development and Application Center, Erciyes University	Gen Era Diagnostics Inc.	Shaikh Terkis Islam Pavel et al (https://dx.doi.org/10.1101/2020.05.15.095794)
	EPI_ISL_451299	Laboratory of Virology, INMI Lazzaro Spallanzani IRCCS	Laboratory of Virology, INMI Lazzaro Spallanzani IRCCS	Martina Rueca et al
	EPI_ISL_410545	INMI Lazzaro Spallanzani IRCCS	Laboratory of Virology, INMI Lazzaro Spallanzani IRCCS	Maria R. Capobianchi et al (https://dx.doi.org/10.2807/1560-7917.ES.2020.25.13.2000305)
	MT066156.1
	EPI_ISL_451300	Laboratory of Virology, INMI Lazzaro Spallanzani IRCCS	Laboratory of Virology, INMI Lazzaro Spallanzani IRCCS	Cesare E.M. Gruber et al A
	EPI_ISL_451298	Laboratory of Virology, INMI Lazzaro Spallanzani IRCCS	Laboratory of Virology, INMI Lazzaro Spallanzani IRCCS	Cesare E.M. Gruber et al A
	EPI_ISL_419250	Department of Clinical Pathology, Pamela Youde Nethersole Eastern Hospital	Department of Health Technology and Informatics, Faculty of Health and Social Science, The Hong Kong Polytechnic University	Kenneth Siu-Sing LEUNG et al (https://dx.doi.org/10.1101/2020.03.30.20045740)
	EPI_ISL_419245	Department of Clinical Pathology, Pamela Youde Nethersole Eastern Hospital	Department of Health Technology and Informatics, Faculty of Health and Social Science, The Hong Kong Polytechnic University	Kenneth Siu-Sing LEUNG et al (https://dx.doi.org/10.1101/2020.03.30.20045740)
	EPI_ISL_450405		School of Public Health	Sit et al A
	EPI_ISL_417195	Department of Clinical Pathology, Pamela Youde Nethersole Eastern Hospital	Department of Health Technology and Informatics, Faculty of Health and Social Science, The Hong Kong Polytechnic University	Kenneth Siu-Sing LEUNG et al (https://dx.doi.org/10.1101/2020.03.30.20045740)
	EPI_ISL_419215	Department of Clinical Pathology, Pamela Youde Nethersole Eastern Hospital	Department of Health Technology and Informatics, Faculty of Health and Social Science, The Hong Kong Polytechnic University	Kenneth Siu-Sing LEUNG et al (https://dx.doi.org/10.1101/2020.03.30.20045740)
	EPI_ISL_412974	Department of Infectious Diseases, Istituto Superiore di Sanit√†, Rome, Italy	Virology Laboratory, Scientific Department, Army Medical Center	Paola Stefanelli et al A (https://dx.doi.org/10.2807/1560-7917.ES.2020.25.13.2000305)
	EPI_ISL_415641	R. G. Lugar Center for Public Health Research, National Center for Disease Control and Public Health (NCDC) of Georgia.	R. G. Lugar Center for Public Health Research, National Center for Disease Control and Public Health (NCDC) of Georgia.	Nato Kotaria et al
	EPI_ISL_416480	R. G. Lugar Center for Public Health Research, National Center for Disease Control and Public Health (NCDC) of Georgia.	R. G. Lugar Center for Public Health Research, National Center for Disease Control and Public Health (NCDC) of Georgia.	Ann Machablishvili et al
	EPI_ISL_436260	Servicio de Microbiologia. Hospital Universitario Doctor Peset	Sequencing and Bioinformatics Service and Molecular Epidemiology Research Group. FISABIO-Public Health	Juan Alberola Engu√≠danos et al
	EPI_ISL_451302	Laboratory of Virology, INMI Lazzaro Spallanzani IRCCS	Laboratory of Virology, INMI Lazzaro Spallanzani IRCCS	Cesare E.M. Gruber et al B (https://dx.doi.org/10.1002/jmv.25699)
	MT077125.1
	EPI_ISL_417765	The National University Hospital of Iceland	deCODE genetics	Daniel F Gudbjartsson et al (https://dx.doi.org/10.1056/NEJMoa2006100)
	EPI_ISL_417489	Oslo University Hospital, Department of Medical Microbiology	Norwegian Institute of Public Health, Department of Virology	Kathrine Stene-Johansen et al
	EPI_ISL_420135	Oslo University Hospital, Department of Medical Microbiology	Norwegian Institute of Public Health, Department of Virology	Kathrine Stene-Johansen et al
	EPI_ISL_417490	Oslo University Hospital, Department of Medical Microbiology	Norwegian Institute of Public Health, Department of Virology	Kathrine Stene-Johansen et al
	EPI_ISL_420136	Akershus University Hospital, Department for Microbiology and Infectious Disease Control	Norwegian Institute of Public Health, Department of Virology	Kathrine Stene-Johansen et al
	EPI_ISL_417488	Oslo University Hospital, Department of Medical Microbiology	Norwegian Institute of Public Health, Department of Virology	Kathrine Stene-Johansen et al
	EPI_ISL_427030	Victorian Infectious Diseases Reference Laboratory (VIDRL)	Microbiological Diagnostic Unit Public Health Laboratory and Victorian Infectious Diseases Reference Laboratory, Doherty Institute	Caly L. et al (https://dx.doi.org/10.1101/2020.05.12.20099929)
	EPI_ISL_420541	Institute of Microbiology and Immunology, Faculty of Medicine, University of Ljubljana	Institute of Microbiology and Immunology, Faculty of Medicine, University of Ljubljana	Toma≈æ Mark Zorec et al
	EPI_ISL_427810	Division of Viral Diseases, Center for Laboratory Control of Infectious Diseases, Korea Centers for Diseases Control and Prevention	Division of Viral Diseases, Center for Laboratory Control of Infectious Diseases, Korea Centers for Diseases Control and Prevention	Jeong-Min Kim et al A
MT163716	EPI_ISL_413025	Harborview Medical Center	UW Virology Lab	Pavitra Roychoudhury et al B (https://doi.dx.org/10.1101/2020.04.02.20051417)
	EPI_ISL_454239		Instituto Nacional de Saude (INSA)	Borges et al et al
	EPI_ISL_417950	Viral Respiratory Lab, National Institute for Biomedical Research (INRB)	Pathogen Sequencing Lab, National Institute for Biomedical Research (INRB)	Placide Mbala-Kingebeni et al
	EPI_ISL_415128	LACEN/ES - Laborat√≥rio Central de Sa√∫de P√∫blica do Esp√≠rito Santo	Instituto Oswaldo Cruz FIOCRUZ - Laboratory of Respiratory Viruses and Measles (LVRS)	Paola Resende et al (https://dx.doi.org/10.1101/2020.06.17.158006)
	EPI_ISL_450793	Jamaica Ministry of Health and Wellness	Pathogen Discovery, Respiratory Viruses Branch, Division of Viral Diseases, Centers for Disease Control and Prevention	Yan Li et al B
	EPI_ISL_450796	Jamaica Ministry of Health and Wellness	Pathogen Discovery, Respiratory Viruses Branch, Division of Viral Diseases, Centers for Disease Control and Prevention	Yan Li et al B
	EPI_ISL_424879	NV-Southern Nevada Public Health Laboratory	Pathogen Discovery, Respiratory Viruses Branch, Division of Viral Diseases, Centers for Disease Control and Prevention	Yan Li et al B
	EPI_ISL_438230	Johns Hopkins Hospital Department of Pathology	Johns Hopkins Hospital Department of Pathology	Peter M. Thielen et al
	EPI_ISL_457753	Johns Hopkins Hospital Department of Pathology	Johns Hopkins Hospital Department of Pathology	Peter M. Thielen et al
	EPI_ISL_434691	Johns Hopkins Hospital Department of Pathology	Johns Hopkins Hospital Department of Pathology	Peter M. Thielen et al
	EPI_ISL_457798	Johns Hopkins Hospital Department of Pathology	Johns Hopkins Hospital Department of Pathology	Peter M. Thielen et al
	EPI_ISL_417216	Respiratory Virus Unit, Microbiology Services Colindale, Public Health England	Respiratory Virus Unit, Microbiology Services Colindale, Public Health England	Monica Galiano et al (https://virological.org/t/preliminary-analysis-of-sars-cov-2-importation-establishment-of-uk-transmission-lineages/507)
	EPI_ISL_438225	Johns Hopkins Hospital Department of Pathology	Johns Hopkins Hospital Department of Pathology	Peter M. Thielen et al
	EPI_ISL_418582	UCD National Virus Reference Laboratory	UCD National Virus Reference Laboratory	Michael Carr et al
	EPI_ISL_419386	Hospital Prof. Doutor Fernando Fonseca, EPE	Instituto Gulbenkian de Ci√™ncia	Jo√£o Costa et al
	EPI_ISL_453867		Instituto Nacional de Saude (INSA)	Borges et al et al
	EPI_ISL_455412	Nigeria Centre for Disease Control (NCDC)	African Centre of Excellence for Genomics of Infectious Diseases (ACEGID), Redeemer's University, Ede, Osun State, Nigeria	Oluniyi P.E. et al A (https://virological.org/t/sars-cov-2-genomes-from-nigeria-reveal-community-transmission-multiple-virus-lineages-and-spike-protein-mutation-associated-with-higher-transmission-and-pathogenicity/494)
	EPI_ISL_455413	Nigeria Centre for Disease Control (NCDC)	African Centre of Excellence for Genomics of Infectious Diseases (ACEGID), Redeemer's University, Ede, Osun State, Nigeria	Oluniyi P.E. et al A (https://virological.org/t/sars-cov-2-genomes-from-nigeria-reveal-community-transmission-multiple-virus-lineages-and-spike-protein-mutation-associated-with-higher-transmission-and-pathogenicity/494)
	EPI_ISL_434481	Laboratory of Microbiology, Medical School, National and Kapodistrian University of Athens	Laboratory of Biology, Department of Medicine, Democritus University of Thrace	Kassela K. et al (https://dx.doi.org/10.1101/2020.06.03.20121236)
	EPI_ISL_417483	Oslo University Hospital, Department of Medical Microbiology	Norwegian Institute of Public Health	Kathrine Stene-Johansen et al
	EPI_ISL_419558	OR State PHL-Virology/Immunology Section	Pathogen Discovery, Respiratory Viruses Branch, Division of Viral Diseases, Centers for Disease Control and Prevention	Ying Tao et al B
	EPI_ISL_420794	Oregon State Public Health- Virology section	Pathogen Discovery, Respiratory Viruses Branch, Division of Viral Diseases, Centers for Disease Control and Prevention	Krista Queen et al A
	EPI_ISL_430014	Biolab Diagnostic Laboratories	Andersen lab at Scripps Research	Issa Abu-Dayyeh et al
	EPI_ISL_427167	UW Virology Lab	UW Virology Lab	Pavitra Roychoudhury et al A
	EPI_ISL_413603	Department of Virology and Immunology, University of Helsinki and Helsinki University Hospital, Huslab Finland	Department of Virology, Faculty of Medicine, University of Helsinki, Helsinki, Finland	Teemu Smura et al A
	EPI_ISL_428831	National Public Health Laboratory, National Centre for Infectious Diseases	National Public Health Laboratory, National Centre for Infectious Diseases	Mak TM et al
	EPI_ISL_416675	UW Virology Lab	UW Virology Lab	Pavitra Roychoudhury et al B (https://doi.dx.org/10.1101/2020.04.02.20051417)
	EPI_ISL_430000	Biolab Diagnostic Laboratories	Andersen lab at Scripps Research	Issa Abu-Dayyeh et al
	EPI_ISL_456600	National Health Laboratory, Timor-Leste	Microbiological Diagnostic Unit Public Health Laboratory, The Peter Doherty Institute for Infection and Immunity	Soares da Silva et al
	EPI_ISL_447329	Clinical Virology Laboratory, Soroka Medical Center and the Faculty of Health Sciences, Ben-Gurion University of the Negev	Stern Lab	Stern Lab et al (https://dx.doi.org/10.1101/2020.05.21.20104521)
	EPI_ISL_447319	Clinical Virology Laboratory, Soroka Medical Center and the Faculty of Health Sciences, Ben-Gurion University of the Negev	Stern Lab	Stern Lab et al (https://dx.doi.org/10.1101/2020.05.21.20104521)
	EPI_ISL_419565	Laboratoire National de Sant√©, Microbiology, Virology	Laboratoire National de Sant√©, Microbiology, Epidemiology and Microbial Genomics	Anke Wienecke-Baldacchino et al
	EPI_ISL_420306	Alaska State Virology Laboratory	Alaska State Virology Laboratory	Chen et al
	EPI_ISL_426459	Virginia DCLS	Virginia DCLS	Virginia DCLS et al
MT126808	EPI_ISL_413016	Hospital Israelita Albert Einstein	Instituto Adolfo Lutz, Interdisciplinary Procedures Center, Strategic Laboratory	Jaqueline Goes de Jesus et al (https://virological.org/t/first-cases-of-coronavirus-disease-covid-19-in-brazil-south-america-2-genomes-3rd-march-2020/409)
	EPI_ISL_416032	National Influenza Center - Instituto Adolfo Lutz	Instituto Adolfo Lutz, Interdiciplinary Procedures Center, Strategic Laboratory	Claudio Tavares Sacchi et al A (https://dx.doi.org/10.1101/2020.05.23.20111443)
	EPI_ISL_428673	Centre for Dengue Research	Centre for Dengue Research	Chandima Jeewandara et al
	EPI_ISL_419572	Laboratoire National de Sant√©, Microbiology, Virology	Laboratoire National de Sant√©, Microbiology, Epidemiology and Microbial Genomics	Anke Wienecke-Baldacchino et al
	MT126808.1
	EPI_ISL_418583	UCD National Virus Reference Laboratory	UCD National Virus Reference Laboratory	Michael Carr et al
	EPI_ISL_424192	UW Virology Lab	UW Virology Lab	Pavitra Roychoudhury et al A
	EPI_ISL_428376	Yale COVID-19 Biorepository	Grubaugh Lab - Yale School of Public Health	Joseph Fauver et al B
	EPI_ISL_450792	Jamaica Ministry of Health and Wellness	Pathogen Discovery, Respiratory Viruses Branch, Division of Viral Diseases, Centers for Disease Control and Prevention	Krista Queen et al A
	EPI_ISL_413015	Public Health Ontario Laboratory	National Microbiology Laboratory	Shari Tyson et al
MT027062	EPI_ISL_408008	California Department of Health	Pathogen Discovery, Respiratory Viruses Branch, Division of Viral Diseases, Centers for Disease Control and Prevention	Krista Queen et al B (https://dx.doi.org/10.1101/2020.03.09.20032896)
	EPI_ISL_425177	Public Health Ontario	Public Health Agency of Canada - National Microbiology Laboratory	Amrit S. Boese et al
	EPI_ISL_413014	Public Health Ontario Laboratory	Ontario Agency for Health Protection and Promotion (OAHPP)	Alireza Eshaghi et al
	EPI_ISL_418327	Public Health Ontario Laboratories	Public Health Ontario Laboratories	Alireza Eshaghi et al
	EPI_ISL_455603	SA Pathology	VPRL	Beard et al
	EPI_ISL_421655	E. Gulbja Laboratorija	Latvian Biomedical Research and Study Centre	Ivars Silamiƒ∑elis et al
	EPI_ISL_450203		Department of Virology	Boehmer et al
	EPI_ISL_450199		Department of Virology	Boehmer et al
	EPI_ISL_406862	Charit√© Universit√§tsmedizin Berlin, Institute of Virology; Institut f√ºr Mikrobiologie der Bundeswehr, Munich	Charit√© Universit√§tsmedizin Berlin, Institute of Virology	Victor M Corman et al A (https://dx.doi.org/10.2807/1560-7917.ES.2020.25.13.2000305)
	EPI_ISL_450200		Department of Virology	Boehmer et al
	EPI_ISL_450209		Department of Virology	Boehmer et al
	EPI_ISL_455566	Institute for Public Health	Laboratory for advanced genomics	Filip Rokiƒá et al
	EPI_ISL_447845	PR - Biological and Chemical Emergencies Lab Office of Public Health Preparedness and Response	Pathogen Discovery, Respiratory Viruses Branch, Division of Viral Diseases, Centers for Disease Control and Prevention	Krista Queen et al A
	EPI_ISL_417445	Laboratory of Infectious Diseases, Department of Biomedical and Clinical Sciences L. Sacco, University of Milan	Laboratory of Infectious Diseases, Department of Biomedical and Clinical Sciences L. Sacco, University of Milan	Gianguglielmo Zehender et al (https://onlinelibrary.wiley.com/doi/abs/10.1002/jmv.25794)
	EPI_ISL_412971	HUS Diagnostiikkakeskus, Hallinto	Department of Virology Faculty of Medicine, Medicum University of Helsinki	Teemu Smura et al B (https://dx.doi.org/10.1002/jmv.25773)
	EPI_ISL_426057	UW Virology Lab	UW Virology Lab	Pavitra Roychoudhury et al A
	EPI_ISL_424876	NH Dept. of Health and Human Services Public Health Labs	Pathogen Discovery, Respiratory Viruses Branch, Division of Viral Diseases, Centers for Disease Control and Prevention	Yan Li et al B
	MT324062.1
	EPI_ISL_457769	Johns Hopkins Hospital Department of Pathology	Johns Hopkins Hospital Department of Pathology	Peter M. Thielen et al
	EPI_ISL_451762	Viollier AG	Department of Biosystems Science and Engineering, ETH Z√ºrich	Christian Beisel et al
	EPI_ISL_451307	Molecular Virology Unit, Fondazione IRCCS Policlinico San Matteo , Pavia	Laboratory of Virology, INMI Lazzaro Spallanzani IRCCS	Fausto Baldanti et al
	EPI_ISL_447298	Microbiology Division, Barzilai University Medical Center	Stern Lab	Stern Lab et al (https://dx.doi.org/10.1101/2020.05.21.20104521)
	EPI_ISL_424626	Instituto Nacional de Enfermedades Respiratorias	Instituto Nacional de Enfermedades Respiratorias	Joel Armando V√°zquez P√©rez et al (https://dx.doi.org/10.1101/2020.05.27.120402)
	EPI_ISL_454786	Dutch COVID-19 response team	National Institute for Public Health and the Environment (RIVM)	Adam Meijer et al
	EPI_ISL_454592	University Hospital for Infectious Diseases "Dr. Fran Mihaljeviƒá", Research Unit	University of Zagreb, Centre for research and knowledge transfer in biotechnology	Ivan-Christian Kurolt et al
	EPI_ISL_454578	University Hospital for Infectious Diseases "Dr. Fran Mihaljeviƒá", Research Unit	University of Zagreb, Centre for research and knowledge transfer in biotechnology	Ivan-Christian Kurolt et al
	EPI_ISL_454583	University Hospital for Infectious Diseases "Dr. Fran Mihaljeviƒá", Research Unit	University of Zagreb, Centre for research and knowledge transfer in biotechnology	Ivan-Christian Kurolt et al
	EPI_ISL_451944	Max von Pettenkofer Institute, Virology, National Reference Center for Retroviruses, LMU M√ºnchen	Laboratory for Functional Genome Analysis, Dept. Genomics, Gene Center of the LMU Munich	Max Muenchhoff et al
	EPI_ISL_417877	Institute of Virology, Biomedical Research Center of the Slovak Academy of Sciences, Bratislava; Public Health Authority of the Slovak Republic, Bratislava	Institute of Virology, Biomedical Research Center of the Slovak Academy of Sciences, Bratislava; Comenius University Science Park, Bratislava	Monika Sl√°vikova et al
	EPI_ISL_413999	Laboratoire de Virologie, HUG	Swiss National Reference Centre for Influenza	LAUBSCHER Florian et al. et al
	EPI_ISL_420139	Akershus University Hospital, Department for Microbiology and Infectious Disease Control	Norwegian Institute of Public Health, Department of Virology	Kathrine Stene-Johansen et al
	EPI_ISL_455445	1. ViroGenetics - BSL3 Laboratory of Virology, Ma≈Çopolska Centre of Biotechnology, Jagiellonian University; 2. II Department of Internal Medicine, Faculty of Medicine, Jagiellonian University Medical College; 3. Narodowy Instytut Zdrowia Publicznego ‚Äì Pa≈Ñstwowy Zak≈Çad Higieny (NIZP-PZH)	1. ViroGenetics - BSL3 Laboratory of Virology, Ma≈Çopolska Centre of Biotechnology, Jagiellonian University; 2. II Department of Internal Medicine, Faculty of Medicine, Jagiellonian University Medical College; 3. Narodowy Instytut Zdrowia Publicznego ‚Äì Pa≈Ñstwowy Zak≈Çad Higieny (NIZP-PZH).	Katarzyna Pancer et al
	EPI_ISL_424905	SC Dept of Health and Env. Control-Bureau of Laboratories	Pathogen Discovery, Respiratory Viruses Branch, Division of Viral Diseases, Centers for Disease Control and Prevention	Ying Tao et al B
	EPI_ISL_457749	Department of Infectious Diseases, Istituto Superiore di Sanit√†, Roma , Italy	Army Medical and Veterinary Research Center	Paola Stefanelli et al B
	EPI_ISL_420134	Akershus University Hospital, Department for Microbiology and Infectious Disease Control	Norwegian Institute of Public Health, Department of Virology	Kathrine Stene-Johansen et al
	EPI_ISL_447837	Dept. of Medical Microbiology, Stavanger University Hospital, Helse Stavanger HF,	Norwegian Institute of Public Health, Department of Virology	Kathrine Stene-Johansen et al
	EPI_ISL_455700	National Hospital of Tropical Diseases	Oxford University Clinical Research Unit, Hanoi, Vietnam	Nguyen Thi Tam et al
	EPI_ISL_457826	Army Medical Center - Scientific Department	Army Medical and Veterinary Research Center	Silvia Fillo et al
	EPI_ISL_435046	Laboratory of Applied Genetics	RSE "National Center for Biotechnology"	Shevtsov et al
	EPI_ISL_438047	Center for Virology, Medical University of Vienna	Bergthaler laboratory, CeMM Research Center for Molecular Medicine of the Austrian Academy of Sciences	Alexandra Popa et al A (https://www.biorxiv.org/content/10.1101/2020.07.15.204339v1)
	EPI_ISL_437259	Max von Pettenkofer Institute, Virology, National Reference Center for Retroviruses, LMU M√ºnchen	Laboratory for Functional Genome Analysis, Dept. Genomics, Gene Center of the LMU Munich	Max Muenchhoff et al
	EPI_ISL_457836	National Public Health Laboratory	KEMRI-Wellcome Trust Research Programme/KEMRI-CGMR-C Kilifi	Githinji G. et al 2020 et al (https://virological.org/t/introduction-and-local-transmission-of-sars-cov-2-cases-in-kenya/497)
	EPI_ISL_424348	Instituto Nacional de Enfermedades Respiratorias	Instituto Nacional de Enfermedades Respiratorias	Joel Armando V√°zquez P√©rez et al (https://dx.doi.org/10.1101/2020.05.27.120402)
	EPI_ISL_420795	RI State Health Laboratory	Pathogen Discovery, Respiratory Viruses Branch, Division of Viral Diseases, Centers for Disease Control and Prevention	Krista Queen et al A
	EPI_ISL_457998	Oman-NIC	Oman-NIC	Samira Al-Maruqi et al
	EPI_ISL_419553	RI State Health Laboratories	Pathogen Discovery, Respiratory Viruses Branch, Division of Viral Diseases, Centers for Disease Control and Prevention	Ying Tao et al B
	EPI_ISL_456138	Instituto Nacional de Salud - Unidad de Secuenciaci√≥n y An√°lisis Gen√≥mico	Instituto Nacional de Salud, Universidad Cooperativa de Colombia, Instituto Alexander von Humboldt, Imperial College-London, London School of Hygiene & Tropical Medicine	Katherine Laiton-Donato et al (https://dx.doi.org/10.1101/2020.06.02.20120782)
	EPI_ISL_418391	Department of Virology and Immunology, University of Helsinki and Helsinki University Hospital, Huslab Finland	Department of Virology, Faculty of Medicine, University of Helsinki, Helsinki, Finland	Teemu Smura et al A
	EPI_ISL_426420	HI Dept. of Health, State Laboratories Division	Pathogen Discovery, Respiratory Viruses Branch, Division of Viral Diseases, Centers for Disease Control and Prevention	Anna Uehara et al B
	EPI_ISL_424345	Instituto Nacional de Enfermedades Respiratorias	Instituto Nacional de Enfermedades Respiratorias	Joel Armando V√°zquez P√©rez et al (https://dx.doi.org/10.1101/2020.05.27.120402)
	EPI_ISL_434363	Lab voor klinische biologie	Onderzoeksgroep Virologie	Nick Vereecke et al B
	EPI_ISL_455451	1. ViroGenetics - BSL3 Laboratory of Virology, Ma≈Çopolska Centre of Biotechnology, Jagiellonian University; 2. II Department of Internal Medicine, Faculty of Medicine, Jagiellonian University Medical College; 3. Narodowy Instytut Zdrowia Publicznego ‚Äì Pa≈Ñstwowy Zak≈Çad Higieny (NIZP-PZH)	1. ViroGenetics - BSL3 Laboratory of Virology, Ma≈Çopolska Centre of Biotechnology, Jagiellonian University; 2. II Department of Internal Medicine, Faculty of Medicine, Jagiellonian University Medical College; 3. Narodowy Instytut Zdrowia Publicznego ‚Äì Pa≈Ñstwowy Zak≈Çad Higieny (NIZP-PZH).	Katarzyna Pancer et al
	EPI_ISL_456126	Instituto Nacional de Salud - Unidad de Secuenciaci√≥n y An√°lisis Gen√≥mico	Instituto Nacional de Salud, Universidad Cooperativa de Colombia, Instituto Alexander von Humboldt, Imperial College-London, London School of Hygiene & Tropical Medicine	Katherine Laiton-Donato et al (https://dx.doi.org/10.1101/2020.06.02.20120782)
	EPI_ISL_452530	Cl√≠nica Universidad de Navarra. Servicio de Enfermedades Infecciosas y Microbiolog√≠a cl√≠nica	SeqCOVID-SPAIN consortium/IBV(CSIC)	Mirian Fern√°ndez-Alonso et al
	EPI_ISL_452497	Cl√≠nica Universidad de Navarra. Servicio de Enfermedades Infecciosas y Microbiolog√≠a cl√≠nica	SeqCOVID-SPAIN consortium/IBV(CSIC)	Mirian Fern√°ndez-Alonso et al
	EPI_ISL_437316	Ministry of Health Turkey	Ministry of Health Turkey	Fatma Bayrakdar et al
	EPI_ISL_434535	Area de Salud Alajuela Sur	Inciensa, Instituto Costarricense de Investigaci√≥n y Ense√±anza en Nutrici√≥n y Salud	Duarte et al
	EPI_ISL_434533	Area de Salud Alajuela Sur	Inciensa, Instituto Costarricense de Investigaci√≥n y Ense√±anza en Nutrici√≥n y Salud	Duarte et al
	EPI_ISL_435420	Virological Research Group, Szent√°gothai Research Centre	Bioinformatics Research Group, Szent√°gothai Research Centre	P√©ter Urb√°n et al
	EPI_ISL_445183		Takayuki Hishiki Kanagawa Prefectural Institute of Public Health	Hishiki et al A
	EPI_ISL_452602	Servicio de Microbiolog√≠a y Parasitolog√≠a cl√≠nica. UCEIMP. Hospital Universitario Virgen del Roc√≠o/IBIS/CSIC/US.	SeqCOVID-SPAIN consortium/IBV(CSIC)	Guillermo Mart√≠¬≠n Guti√©rrez et al
	EPI_ISL_415152	Gorgas Memorial Institute for Health Studies	Gorgas Memorial Institute for Health Studies	Danilo Franco et al
	EPI_ISL_426075	UW Virology Lab	UW Virology Lab	Pavitra Roychoudhury et al A
	EPI_ISL_430801	Laboratorio de Virolog√≠a del Hospital de Ni√±os Dr. Ricardo Gutierrez	√Årea de Secuenciaci√≥n del Laboratorio de Virolog√≠a del Hospital de Ni√±os Dr. Ricardo Gutierrez	Nabaes Jodar et al A (https://dx.doi.org/10.1101/2020.05.23.20111443)
	EPI_ISL_435425	Virological Research Group, Szent√°gothai Research Centre	Bioinformatics Research Group, Szent√°gothai Research Centre	P√©ter Urb√°n et al
	EPI_ISL_429029	UCSF Clinical Microbiology Laboratory	Chan-Zuckerberg Biohub	CZB Cliahub Consortium et al
	EPI_ISL_416481	R. G. Lugar Center for Public Health Research, National Center for Disease Control and Public Health (NCDC) of Georgia.	R. G. Lugar Center for Public Health Research, National Center for Disease Control and Public Health (NCDC) of Georgia.	Gvantsa Chanturia et al
	EPI_ISL_456134	Instituto Nacional de Salud - Unidad de Secuenciaci√≥n y An√°lisis Gen√≥mico	Instituto Nacional de Salud, Universidad Cooperativa de Colombia, Instituto Alexander von Humboldt, Imperial College-London, London School of Hygiene & Tropical Medicine	Katherine Laiton-Donato et al (https://dx.doi.org/10.1101/2020.06.02.20120782)
	EPI_ISL_456135	Instituto Nacional de Salud - Unidad de Secuenciaci√≥n y An√°lisis Gen√≥mico	Instituto Nacional de Salud, Universidad Cooperativa de Colombia, Instituto Alexander von Humboldt, Imperial College-London, London School of Hygiene & Tropical Medicine	Katherine Laiton-Donato et al (https://dx.doi.org/10.1101/2020.06.02.20120782)
	EPI_ISL_450584	Michigan Department of Health and Human Services, Bureau of Laboratories	Michigan Department of Health and Human Services, Bureau of Laboratories	Blankenship HM et al
	EPI_ISL_451306	Molecular Virology Unit, Fondazione IRCCS Policlinico San Matteo , Pavia	Laboratory of Virology, INMI Lazzaro Spallanzani IRCCS	Antonio Piralla et al
	EPI_ISL_430469	Hellenic Pasteur Institute, Public Health Laboratories	Hellenic Pasteur Institute, Public Health Laboratories, Unit of Bioinformatics and Applied Genomics	Vasiliki Pogka et al
	EPI_ISL_414015	Hospital S√£o Joaquim Beneficencia Portuguesa	Instituto Adolfo Lutz, Interdiciplinary Procedures Center, Strategic Laboratory	Claudio Tavares Sacchi et al B (https://dx.doi.org/10.1590/s1678-9946202062030)
	EPI_ISL_412964	Hospital Israelita Albert Einstein	Instituto Adolfo Lutz Interdisciplinary Procedures Center Strategic Laboratory	Jaqueline Goes de Jesus et al (https://virological.org/t/first-cases-of-coronavirus-disease-covid-19-in-brazil-south-america-2-genomes-3rd-march-2020/409)
	EPI_ISL_417419	Laboratory of Molecular Virology International Center for Genetic Engineering and Biotechnology (ICGEB)	ARGO Open Lab Platform for Genome sequencing	Licastro D et al (https://dx.doi.org/10.1128/JVI.00543-20)
	EPI_ISL_424894	VA-Division of Consolidated Laboratory Services	Pathogen Discovery, Respiratory Viruses Branch, Division of Viral Diseases, Centers for Disease Control and Prevention	Yan Li et al B
	EPI_ISL_429160	Klinisk mikrobiologi Orebro	The Public Health Agency of Sweden	Martin Sundqvist et al
	EPI_ISL_451937	Max von Pettenkofer Institute, Virology, National Reference Center for Retroviruses, LMU M√ºnchen	Laboratory for Functional Genome Analysis, Dept. Genomics, Gene Center of the LMU Munich	Max Muenchhoff et al
	EPI_ISL_450195	SA Pathology	SA Pathology	Lex Leong et al
	EPI_ISL_447842	IA State Hygienic Laboratory	Pathogen Discovery, Respiratory Viruses Branch, Division of Viral Diseases, Centers for Disease Control and Prevention	Krista Queen et al A
	EPI_ISL_424899	IA State Hygienic Laboratory	Pathogen Discovery, Respiratory Viruses Branch, Division of Viral Diseases, Centers for Disease Control and Prevention	Ying Tao et al B
	EPI_ISL_413593	Laboratoire National de Sant√©	Erasmus Medical Center	David Nieuwenhuijse et al B
	EPI_ISL_419562	Laboratoire National de Sant√©, Microbiology, Virology	Laboratoire National de Sant√©, Microbiology, Epidemiology and Microbial Genomics	Anke Wienecke-Baldacchino et al
	EPI_ISL_418403	Department of Virology and Immunology, University of Helsinki and Helsinki University Hospital, Huslab Finland	Department of Virology, Faculty of Medicine, University of Helsinki, Helsinki, Finland	Teemu Smura et al A
	EPI_ISL_420024	Virginia DCLS	Virginia DCLS	Virginia DCLS et al
	EPI_ISL_428672	Centre for Dengue Research	Centre for Dengue Research	Chandima Jeewandara et al
	EPI_ISL_424865	IA State Hygienic Laboratory	Pathogen Discovery, Respiratory Viruses Branch, Division of Viral Diseases, Centers for Disease Control and Prevention	Yan Li et al B
	EPI_ISL_444591	Northwestern Memorial Hospital	Ozer Lab	Ramon Lorenzo-Redondo et al (https://dx.doi.org/10.1101/2020.05.19.20107144)
	EPI_ISL_456210	LabPLUS	Institute of Environmental Science and Research (ESR)	Matt Storey et al A
	EPI_ISL_417202	University of Wisconsin-Madison AIDS Vaccine Research Laboratories	University of Wisconsin-Madison AIDS Vaccine Research Laboratories	Gage Moreno et al (https://www.medrxiv.org/content/10.1101/2020.07.09.20149104v1)
	EPI_ISL_455453	1. ViroGenetics - BSL3 Laboratory of Virology, Ma≈Çopolska Centre of Biotechnology, Jagiellonian University; 2. II Department of Internal Medicine, Faculty of Medicine, Jagiellonian University Medical College; 3. Narodowy Instytut Zdrowia Publicznego ‚Äì Pa≈Ñstwowy Zak≈Çad Higieny (NIZP-PZH)	1. ViroGenetics - BSL3 Laboratory of Virology, Ma≈Çopolska Centre of Biotechnology, Jagiellonian University; 2. II Department of Internal Medicine, Faculty of Medicine, Jagiellonian University Medical College; 3. Narodowy Instytut Zdrowia Publicznego ‚Äì Pa≈Ñstwowy Zak≈Çad Higieny (NIZP-PZH).	Katarzyna Pancer et al
	EPI_ISL_429504	Department of Virus and Microbiological Special Diagnostics, Statens Serum Institut, Copenhagen, Denmark, Artillerivej 5, 2300 Copenahgen S	Albertsen lab, Department of Chemistry and Bioscience, Aalborg University, Denmark	Rasmus Kirkegaard et al
	EPI_ISL_434800	Houston Methodist Hospital	Houston Methodist Hospital	S. Wesley Long et al (https://dx.doi.org/10.1101/2020.05.01.072652)
	EPI_ISL_435062	National Centre for Disease control (NCDC), CSIR-Institute of Genomics and Integrative Biology (CSIR-IGIB)	NCDC/CSIR-IGIB	Pramod Kumar et al (https://dx.doi.org/10.1101/2020.06.04.128751)
	EPI_ISL_458025	Hospital for Tropical Diseases	COVID-19 Network Investigations (CONI) Alliance	Elizabeth Batty et al
	EPI_ISL_455636	KRISP, KZN Research Innovation and Sequencing Platform	KRISP, KZN Research Innovation and Sequencing Platform	Giandhari J et al (https://dx.doi.org/10.1101/2020.05.29.20116376)
	EPI_ISL_447840	DC Public Health Lab/ Dept. of Forensic Sciences	Pathogen Discovery, Respiratory Viruses Branch, Division of Viral Diseases, Centers for Disease Control and Prevention	Krista Queen et al A
	EPI_ISL_424866	IN State Department of Health Laboratory Services	Pathogen Discovery, Respiratory Viruses Branch, Division of Viral Diseases, Centers for Disease Control and Prevention	Yan Li et al B
	EPI_ISL_426527	AZ SPHL, Arizona Department of Health Services	TGen North	Jolene Bowers et al (https://dx.doi.org/10.1101/2020.05.08.20095935)
	EPI_ISL_420303	Alaska State Virology Laboratory	Alaska State Virology Laboratory	Chen et al
	EPI_ISL_424347	Alaska State Virology Laboratory	Alaska State Virology Laboratory	Chen et al
	EPI_ISL_413648	Centro Hospitalar e Universit√°rio de Sao Joao, Porto	Instituto Nacional de Saude (INSA)	Raquel Guiomar et al
	EPI_ISL_436203	Servicio de Microbiolog√≠a. Consorcio Hospital General Universitario de Valencia	Sequencing and Bioinformatics Service and Molecular Epidemiology Research Group. FISABIO-Public Health	Maria Dolores Ocete et al
	EPI_ISL_451700	Viollier AG	Department of Biosystems Science and Engineering, ETH Z√ºrich	Christian Beisel et al
	EPI_ISL_447129	Department of Clinical Microbiology	GIGA Medical Genomics	Keith Durkin et al
	EPI_ISL_451683	Viollier AG	Department of Biosystems Science and Engineering, ETH Z√ºrich	Christian Beisel et al
	EPI_ISL_429762	Laboratoire National de Sante, Microbiology, Virology	Laboratoire National de Sante, Microbiology, Epidemiology and Microbial Genomics	Anke Wienecke-Baldacchino et al
	EPI_ISL_417437	Viral Respiratory Lab, National Institute for Biomedical Research (INRB)	Pathogen Sequencing Lab, National Institute for Biomedical Research (INRB)	Placide Mbala-Kingebeni et al
	EPI_ISL_420598	Servicio Virosis Respiratorias-Departamento Virolog√≠a-INEI	Instituto Nacional Enfermedades Infecciosas C.G.Malbran	Baumeister E. et al (https://dx.doi.org/10.1101/2020.05.23.20111443)
	EPI_ISL_422405	NMIMR, Department of Virology	WACCBIP, University of Ghana	Joyce M. Ngoi et al
	EPI_ISL_421653	E. Gulbja Laboratorija	Latvian Biomedical Research and Study Centre	Ivars Silamiƒ∑elis et al
	EPI_ISL_426288	E. Gulbja Laboratorija	Latvian Biomedical Research and Study Centre	Ivars Silamiƒ∑elis et al
	EPI_ISL_429765	Laboratoire National de Sante, Microbiology, Virology	Laboratoire National de Sante, Microbiology, Epidemiology and Microbial Genomics	Anke Wienecke-Baldacchino et al
	EPI_ISL_450299	National Institute for Communicable Diseases of the National Health Laboratory Service	National Institute for Communicable Diseases of the National Health Laboratory Service	Allam M et al
	EPI_ISL_451785	Viollier AG	Department of Biosystems Science and Engineering, ETH Z√ºrich	Christian Beisel et al
	EPI_ISL_451671	Viollier AG	Department of Biosystems Science and Engineering, ETH Z√ºrich	Christian Beisel et al
	EPI_ISL_423306	Respiratory Virus Unit, Microbiology Services Colindale, Public Health England	Respiratory Virus Unit, Microbiology Services Colindale, Public Health England	Monica Galiano et al (https://virological.org/t/preliminary-analysis-of-sars-cov-2-importation-establishment-of-uk-transmission-lineages/507)
	EPI_ISL_417946	Viral Respiratory Lab, National Institute for Biomedical Research (INRB)	Pathogen Sequencing Lab, National Institute for Biomedical Research (INRB)	Placide Mbala-Kingebeni et al
	EPI_ISL_416143	Department of Virus and Microbiological Special diagnostics, Statens Serum Institut, Copenhagen, Denmark.	ViFU	Morten Rasmussen et al
	EPI_ISL_416742	NRL for Influenza, Centrum Epidemiology and Microbiology of National Institute of Public Health, Czech Republic	Charite Universitaetsmedizin Berlin, Institute of Virology	Victor M Corman et al B
	EPI_ISL_416524	Saitama Medical University Hospital	Saitama Medical University	Kazuo Imai et al
MT192765	EPI_ISL_414648	Andersen Lab, The Scripps Research Institute	Andersen Lab, The Scripps Research Institute	Mark Zeller et al
	EPI_ISL_416525	Saitama Medical University	Saitama Medical University	Kazuo Imai et al
	EPI_ISL_418211	Institut Pasteur Dakar	Institut Pasteur de Dakar	Ndongo Dia et al
	EPI_ISL_418212	Institut Pasteur Dakar	Institut Pasteur de Dakar	Ndongo Dia et al
	EPI_ISL_430005	Biolab Diagnostic Laboratories	Andersen lab at Scripps Research	Issa Abu-Dayyeh et al
	EPI_ISL_416673	UW Virology Lab	UW Virology Lab	Pavitra Roychoudhury et al A
	EPI_ISL_420294	Institute of Microbiology and Immunology, Faculty of Medicine, University of Ljubljana	Institute of Microbiology and Immunology, Faculty of Medicine, University of Ljubljana	Samo Zakotnik et al
	EPI_ISL_424900	IA State Hygienic Laboratory	Pathogen Discovery, Respiratory Viruses Branch, Division of Viral Diseases, Centers for Disease Control and Prevention	Ying Tao et al B
	EPI_ISL_417780	The National University Hospital of Iceland	deCODE genetics	Daniel F Gudbjartsson et al (https://dx.doi.org/10.1056/NEJMoa2006100)
	EPI_ISL_452114	KS Health and Environmental Laboratories	Pathogen Discovery, Respiratory Viruses Branch, Division of Viral Diseases, Centers for Disease Control and Prevention	Yan Li et al B
	EPI_ISL_434539	Area de Salud Orotina	Inciensa, Instituto Costarricense de Investigaci√≥n y Ense√±anza en Nutrici√≥n y Salud	Duarte et al
	EPI_ISL_420295	Institute of Microbiology and Immunology, Faculty of Medicine, University of Ljubljana	Institute of Microbiology and Immunology, Faculty of Medicine, University of Ljubljana	Samo Zakotnik et al
	EPI_ISL_420804	Utah Public Health Laboratory	Utah Public Health Laboratory	Erin Young et al
	EPI_ISL_422424	Jaber Al Ahmad Al Sabah Hospital	Dasman diabetes Institute	Fahd Al-Mulla et al
	EPI_ISL_454637	Humboldt County Public Health Laboratory	Chan-Zuckerberg Biohub	CZB Cliahub Consortium et al
	EPI_ISL_438102	Center for Virology, Medical University of Vienna	Bergthaler laboratory, CeMM Research Center for Molecular Medicine of the Austrian Academy of Sciences	Alexandra Popa et al B
	EPI_ISL_417973	Utah Public Health Laboratory	Utah Public Health Laboratory	Erin Young et al
	EPI_ISL_421652	Dasman Diabetes Institute	Dasman Diabetes Institute	Fahd Al-Mulla et al
	EPI_ISL_435143	Mohammed Bin Rashid University of Medicine and Health Sciences	Al Jalila Genomics Center	Ahmad Abou Tayoun et al (https://dx.doi.org/10.1101/2020.05.06.080606)
	EPI_ISL_417768	The National University Hospital of Iceland	deCODE genetics	Daniel F Gudbjartsson et al (https://dx.doi.org/10.1056/NEJMoa2006100)
	EPI_ISL_451185	Uganda Virus Research Institute	MRC/UVRI & LSHTM Uganda Research Unit	Dan Lule Bugembe et al (https://dx.doi.org/10.3201/eid2610.202575)
	EPI_ISL_426894	Motol University Hospital	Institute of Applied Biotechnologies a.s.	Petr Bro≈æ et al
	EPI_ISL_434480	Laboratory of Microbiology, Medical School, National and Kapodistrian University of Athens	Laboratory of Biology, Department of Medicine, Democritus University of Thrace	Kassela K. et al (https://dx.doi.org/10.1101/2020.06.03.20121236)
	EPI_ISL_422563	Institute of Microbiology Universidad San Francisco de Quito	Institute of Microbiology Universidad San Francisco de Quito	Belen Prado-Vivar et al (https://dx.doi.org/10.1101/2020.06.11.20128330)
	EPI_ISL_420787	GA Department of Public Health	Pathogen Discovery, Respiratory Viruses Branch, Division of Viral Diseases, Centers for Disease Control and Prevention	Krista Queen et al A
	EPI_ISL_437092	Latvijas Infektoloƒ£ijas centrs	Latvian Biomedical Research and Study Centre	Ivars Silamiƒ∑elis et al
	EPI_ISL_428855	MRCG at LSHTM Geomics lab	MRCG at LSHTM Genomics lab	Sesay et al et al (https://dx.doi.org/10.1101/2020.04.30.070771)
	EPI_ISL_415787	Laboratorio de Referencia Nacional de Virus Respiratorio. Instituto Nacional de Salud. Peru	Laboratorio de Referencia Nacional de Biotecnologia y Biologia Molecular.Instituto Nacional de Salud.Peru	Carlos Padilla Rojas et al (https://dx.doi.org/10.1101/2020.05.23.20111443)
	EPI_ISL_454754	Dutch COVID-19 response team	National Institute for Public Health and the Environment (RIVM)	Adam Meijer et al
	EPI_ISL_413550	Centre for Human and Zoonotic Virology (CHAZVY), College of Medicine University of Lagos/Lagos University Teaching Hospital (LUTH), part of the Laboratory Network of the Nigeria Centre for Disease Control (NCDC)	African Centre of Excellence for Genomics of Infectious Diseases (ACEGID), Redeemer's University, Ede, Osun State, Nigeria	Oluniyi P.E. et al B (https://virological.org/t/first-african-sars-cov-2-genome-sequence-from-nigerian-covid-19-case/421)
	EPI_ISL_415698	H√¥pitaux universitaires de Gen√®ve Laboratoire de Virologie	H√¥pitaux universitaires de Gen√®ve Laboratoire de Virologie	Laubscher F. et al
	EPI_ISL_455447	1. ViroGenetics - BSL3 Laboratory of Virology, Ma≈Çopolska Centre of Biotechnology, Jagiellonian University; 2. II Department of Internal Medicine, Faculty of Medicine, Jagiellonian University Medical College; 3. Narodowy Instytut Zdrowia Publicznego ‚Äì Pa≈Ñstwowy Zak≈Çad Higieny (NIZP-PZH)	1. ViroGenetics - BSL3 Laboratory of Virology, Ma≈Çopolska Centre of Biotechnology, Jagiellonian University; 2. II Department of Internal Medicine, Faculty of Medicine, Jagiellonian University Medical College; 3. Narodowy Instytut Zdrowia Publicznego ‚Äì Pa≈Ñstwowy Zak≈Çad Higieny (NIZP-PZH).	Katarzyna Pancer et al
	EPI_ISL_416142	Department of Virus and Microbiological Special diagnostics, Statens Serum Institut, Copenhagen, Denmark.	Statens Serum Institute	Morten Rasmussen et al
	EPI_ISL_419556	GA Department of Public Health Laboratory	Pathogen Discovery, Respiratory Viruses Branch, Division of Viral Diseases, Centers for Disease Control and Prevention	Ying Tao et al B
	EPI_ISL_418397	Department of Virology and Immunology, University of Helsinki and Helsinki University Hospital, Huslab Finland	Department of Virology, Faculty of Medicine, University of Helsinki, Helsinki, Finland	Teemu Smura et al A
	EPI_ISL_455326	Hospital Universitario Insular de Gran Canaria	Instituto de Salud Carlos III	Iglesias-Caballero et al
	EPI_ISL_457763	Johns Hopkins Hospital Department of Pathology	Johns Hopkins Hospital Department of Pathology	Peter M. Thielen et al
	EPI_ISL_444964	Department of Virus and Microbiological Special Diagnostics, Statens Serum Institut, Copenhagen, Denmark, Artillerivej 5, 2300 Copenahgen S	Albertsen lab, Department of Chemistry and Bioscience, Aalborg University, Denmark	Rasmus Kirkegaard et al
	EPI_ISL_418516	UCD National Virus Reference Laboratory	UCD National Virus Reference Laboratory	Michael Carr et al
	EPI_ISL_426890	Motol University Hospital	Institute of Applied Biotechnologies a.s.	Petr Bro≈æ et al
	EPI_ISL_426883	Motol University Hospital	Institute of Applied Biotechnologies a.s.	Petr Bro≈æ et al
	EPI_ISL_437874	Laboratory of Microbiology, Medical School, National and Kapodistrian University of Athens	Laboratory of Biology, Department of Medicine, Democritus University of Thrace	Kassela K. et al (https://dx.doi.org/10.1101/2020.06.03.20121236)
	EPI_ISL_426287	E. Gulbja Laboratorija	Latvian Biomedical Research and Study Centre	Ivars Silamiƒ∑elis et al
	EPI_ISL_425023	Respiratory Virus Unit, Microbiology Services Colindale, Public Health England	Respiratory Virus Unit, Microbiology Services Colindale, Public Health England	Steven Platt et al (https://virological.org/t/preliminary-analysis-of-sars-cov-2-importation-establishment-of-uk-transmission-lineages/507)
	EPI_ISL_454774	Dutch COVID-19 response team	National Institute for Public Health and the Environment (RIVM)	Adam Meijer et al
	EPI_ISL_435047	Laboratory of Applied Genetics	RSE "National Center for Biotechnology"	Shevtsov et al
	EPI_ISL_419656	Center for Virology, Medical University of Vienna	Bergthaler laboratory, CeMM Research Center for Molecular Medicine of the Austrian Academy of Sciences	Alexandra Popa et al A (https://www.biorxiv.org/content/10.1101/2020.07.15.204339v1)
	EPI_ISL_437995	Center for Virology, Medical University of Vienna	Bergthaler laboratory, CeMM Research Center for Molecular Medicine of the Austrian Academy of Sciences	Alexandra Popa et al A (https://www.biorxiv.org/content/10.1101/2020.07.15.204339v1)
	EPI_ISL_437993	Center for Virology, Medical University of Vienna	Bergthaler laboratory, CeMM Research Center for Molecular Medicine of the Austrian Academy of Sciences	Alexandra Popa et al A (https://www.biorxiv.org/content/10.1101/2020.07.15.204339v1)
	EPI_ISL_437994	Center for Virology, Medical University of Vienna	Bergthaler laboratory, CeMM Research Center for Molecular Medicine of the Austrian Academy of Sciences	Alexandra Popa et al A (https://www.biorxiv.org/content/10.1101/2020.07.15.204339v1)
	EPI_ISL_434683	Johns Hopkins Hospital Department of Pathology	Johns Hopkins Hospital Department of Pathology	Peter M. Thielen et al
	EPI_ISL_438247	Johns Hopkins Hospital Department of Pathology	Johns Hopkins Hospital Department of Pathology	Peter M. Thielen et al
	EPI_ISL_420591	NYU Langone Health	Departments of Pathology and Medicine, New York University School of Medicine	Maria Aguero-Rosenfeld et al B (https://dx.doi.org/10.1101/2020.04.15.20064931)
	EPI_ISL_457777	Johns Hopkins Hospital Department of Pathology	Johns Hopkins Hospital Department of Pathology	Peter M. Thielen et al
	EPI_ISL_434640	Johns Hopkins Hospital Department of Pathology	Johns Hopkins Hospital Department of Pathology	Peter M. Thielen et al
	EPI_ISL_451973	1. ViroGenetics - BSL3 Laboratory of Virology, Ma≈Çopolska Centre of Biotechnology, Jagiellonian University; 2. II Department of Internal Medicine, Faculty of Medicine, Jagiellonian University Medical College; 3. DIAGNOSTYKA Ltd.	1. ViroGenetics - BSL3 Laboratory of Virology, Ma≈Çopolska Centre of Biotechnology, Jagiellonian University; 2. II Department of Internal Medicine, Faculty of Medicine, Jagiellonian University Medical College.	Marek Sanak et al
	EPI_ISL_451985	1. ViroGenetics - BSL3 Laboratory of Virology, Ma≈Çopolska Centre of Biotechnology, Jagiellonian University; 2. II Department of Internal Medicine, Faculty of Medicine, Jagiellonian University Medical College; 3. DIAGNOSTYKA Ltd.	1. ViroGenetics - BSL3 Laboratory of Virology, Ma≈Çopolska Centre of Biotechnology, Jagiellonian University; 2. II Department of Internal Medicine, Faculty of Medicine, Jagiellonian University Medical College.	Marek Sanak et al
	EPI_ISL_457804	Johns Hopkins Hospital Department of Pathology	Johns Hopkins Hospital Department of Pathology	Peter M. Thielen et al
	EPI_ISL_438236	Johns Hopkins Hospital Department of Pathology	Johns Hopkins Hospital Department of Pathology	Peter M. Thielen et al
	EPI_ISL_457774	Johns Hopkins Hospital Department of Pathology	Johns Hopkins Hospital Department of Pathology	Peter M. Thielen et al
	EPI_ISL_428887	State Research Center of Virology and Biotechnology VECTOR, Department of Collection of Microorganisms	State Research Center of Virology and Biotechnology VECTOR, Department of Collection of Microorganisms	Oleg V. Pyankov et al
	EPI_ISL_451186	Uganda Virus Research Institute	MRC/UVRI & LSHTM Uganda Research Unit	Dan Lule Bugembe et al (https://dx.doi.org/10.3201/eid2610.202575)
	EPI_ISL_451192	Uganda Virus Research Institute	MRC/UVRI & LSHTM Uganda Research Unit	Dan Lule Bugembe et al (https://dx.doi.org/10.3201/eid2610.202575)
	EPI_ISL_451190	Uganda Virus Research Institute	MRC/UVRI & LSHTM Uganda Research Unit	Dan Lule Bugembe et al (https://dx.doi.org/10.3201/eid2610.202575)
	EPI_ISL_435315	National Hospital of Tropical Diseases	Oxford University Clinical Research Unit, Hanoi, Vietnam	Nguyen Thi Tam et al
	EPI_ISL_434538	COOPESAIN	Inciensa, Instituto Costarricense de Investigaci√≥n y Ense√±anza en Nutrici√≥n y Salud	Duarte et al
	EPI_ISL_451934	Research Unit, University Hospital for Infectious Diseases "Dr. Fran Mihaljeviƒá"	Cicin Sain lab, Helmholtz Centre for Infection Research	Zeeshan Chaudhry et al
	EPI_ISL_415456	H√¥pitaux universitaires de Gen√®ve Laboratoire de Virologie	H√¥pitaux universitaires de Gen√®ve Laboratoire de Virologie	Laubscher F. et al
	EPI_ISL_413997	Laboratoire de Virologie, HUG	Swiss National Reference Centre for Influenza	LAUBSCHER Florian et al. et al
	EPI_ISL_451165	Lab voor klinische biologie	Onderzoeksgroep Virologie	Laurens Lambrechts et al B
	EPI_ISL_457803	Johns Hopkins Hospital Department of Pathology	Johns Hopkins Hospital Department of Pathology	Peter M. Thielen et al
	EPI_ISL_435417	Virological Research Group, Szent√°gothai Research Centre	Bioinformatics Research Group, Szent√°gothai Research Centre	P√©ter Urb√°n et al
	EPI_ISL_418274	University Hospital Basel, Clinical Virology	University Hospital Basel, Clinical Bacteriology	Hirsch et al
	EPI_ISL_418273	University Hospital Basel, Clinical Virology	University Hospital Basel, Labormedizin	Hirsch et al
	EPI_ISL_415454	H√¥pitaux universitaires de Gen√®ve Laboratoire de Virologie	H√¥pitaux universitaires de Gen√®ve Laboratoire de Virologie	Laubscher F. et al
	EPI_ISL_454751	Dutch COVID-19 response team	National Institute for Public Health and the Environment (RIVM)	Adam Meijer et al
	EPI_ISL_426580	Instituto Sabin	Laboratory of Virology	Fernando L Melo et al (https://dx.doi.org/10.1101/2020.06.11.20128249)
	EPI_ISL_454750	Dutch COVID-19 response team	National Institute for Public Health and the Environment (RIVM)	Adam Meijer et al
	EPI_ISL_434803	Houston Methodist Hospital	Houston Methodist Hospital	S. Wesley Long et al (https://dx.doi.org/10.1101/2020.05.01.072652)
	EPI_ISL_458139	ÔªøEvandro Chagas Institute	ÔªøEvandro Chagas Institute	Santos et al (https://dx.doi.org/10.1101/2020.06.17.158006)
	EPI_ISL_457796	Johns Hopkins Hospital Department of Pathology	Johns Hopkins Hospital Department of Pathology	Peter M. Thielen et al
	EPI_ISL_450873	Evandro Chagas Institute	Evandro Chagas Institute	Santos et al (https://dx.doi.org/10.1101/2020.06.17.158006)
	EPI_ISL_426886	Motol University Hospital	Institute of Applied Biotechnologies a.s.	Petr Bro≈æ et al
	EPI_ISL_413647	Centro Hospital do Porto, E.P.E. - H. Geral de Santo Antonio	Instituto Nacional de Saude (INSA)	Raquel Guiomar et al
	EPI_ISL_417776	The National University Hospital of Iceland	deCODE genetics	Daniel F Gudbjartsson et al (https://dx.doi.org/10.1056/NEJMoa2006100)
	EPI_ISL_416479	R. G. Lugar Center for Public Health Research, National Center for Disease Control and Public Health (NCDC) of Georgia.	R. G. Lugar Center for Public Health Research, National Center for Disease Control and Public Health (NCDC) of Georgia.	Marine Murtskhvaladze et al
	EPI_ISL_429038	UCSF Clinical Microbiology Laboratory	Chan-Zuckerberg Biohub	CZB Cliahub Consortium et al
	EPI_ISL_414014	Hospital Israelita Albert Einstein	Instituto Adolfo Lutz, Interdiciplinary Procedures Center, Strategic Laboratory	Claudio Tavares Sacchi et al B (https://dx.doi.org/10.1590/s1678-9946202062030)
	EPI_ISL_417751	The National University Hospital of Iceland	deCODE genetics	Daniel F Gudbjartsson et al (https://dx.doi.org/10.1056/NEJMoa2006100)
	EPI_ISL_418548	UCD National Virus Reference Laboratory	UCD National Virus Reference Laboratory	Michael Carr et al
	EPI_ISL_455874	Karolinska Universitetslaboratoriet	The Public Health Agency of Sweden	Anna-Malin Linde et al
	EPI_ISL_427293	LACEN-BA - Laborat√≥rio Central de Sa√∫de P√∫blica Professor Gon√ßalo Moniz	Instituto Oswaldo Cruz FIOCRUZ - Laboratory of Respiratory Viruses and Measles (LVRS)	Paola Resende et al (https://dx.doi.org/10.1101/2020.06.17.158006)
	EPI_ISL_424870	MO State Public Health Laboratory	Pathogen Discovery, Respiratory Viruses Branch, Division of Viral Diseases, Centers for Disease Control and Prevention	Yan Li et al B
	EPI_ISL_427251	UW Virology Lab	UW Virology Lab	Pavitra Roychoudhury et al A
	EPI_ISL_447505	Servicio de Microbiologia. Hospital Clinico Universitario de Valencia	Sequencing and Bioinformatics Service and Molecular Epidemiology Research Group. FISABIO-Public Health	Sandra Carbo et al
	EPI_ISL_435409	Virological Research Group, Szent√°gothai Research Centre	Bioinformatics Research Group, Szent√°gothai Research Centre	P√©ter Urb√°n et al
	EPI_ISL_457775	Johns Hopkins Hospital Department of Pathology	Johns Hopkins Hospital Department of Pathology	Peter M. Thielen et al
	EPI_ISL_457786	Johns Hopkins Hospital Department of Pathology	Johns Hopkins Hospital Department of Pathology	Peter M. Thielen et al
	EPI_ISL_419559	FL Bureau of Public Health Laboratories-Tampa	Pathogen Discovery, Respiratory Viruses Branch, Division of Viral Diseases, Centers for Disease Control and Prevention	Anna Uehara et al B
	EPI_ISL_457758	Johns Hopkins Hospital Department of Pathology	Johns Hopkins Hospital Department of Pathology	Peter M. Thielen et al
	EPI_ISL_435419	Virological Research Group, Szent√°gothai Research Centre	Bioinformatics Research Group, Szent√°gothai Research Centre	P√©ter Urb√°n et al
	EPI_ISL_428882	State Research Center of Virology and Biotechnology VECTOR, Department of Collection of Microorganisms	State Research Center of Virology and Biotechnology VECTOR, Department of Collection of Microorganisms	Oleg V. Pyankov et al
	EPI_ISL_437932	Institut f√ºr Virologie am Department f√ºr Hygiene, Mikrobiologie und Public Health	Bergthaler laboratory, CeMM Research Center for Molecular Medicine of the Austrian Academy of Sciences	Alexandra Popa et al A (https://www.biorxiv.org/content/10.1101/2020.07.15.204339v1)
	EPI_ISL_452139	Instituto de Diagnostico y Referencia Epidemiologicos (INDRE)	Instituto de diagn√≥stico y Referencia Epidemiologicos (INDRE)	Ramirez-Gonzalez Ernesto et al A
	EPI_ISL_454753	Dutch COVID-19 response team	National Institute for Public Health and the Environment (RIVM)	Adam Meijer et al
	EPI_ISL_450511	Rafik Hariri University Hospital	Rafik Hariri University Hospital	Rita Feghali et al
	EPI_ISL_420785	FL Bureau of Health Laboratories Tampa	Pathogen Discovery, Respiratory Viruses Branch, Division of Viral Diseases, Centers for Disease Control and Prevention	Krista Queen et al A
	EPI_ISL_430797	Departamento de Biolog√≠a y gen√©tica molecular, IACA Laboratorios.	√Årea de Secuenciaci√≥n del Laboratorio de Virolog√≠a del Hospital de Ni√±os Dr. Ricardo Gutierrez	Nabaes Jodar et al A (https://dx.doi.org/10.1101/2020.05.23.20111443)
	EPI_ISL_456244	Southern Community Labs Dunedin	Institute of Environmental Science and Research (ESR)	Matt Storey et al A
	EPI_ISL_456238	Southern Community Labs Dunedin	Institute of Environmental Science and Research (ESR)	Matt Storey et al A
	EPI_ISL_418581	UCD National Virus Reference Laboratory	UCD National Virus Reference Laboratory	Michael Carr et al
	EPI_ISL_419387	Hospital Prof. Doutor Fernando Fonseca, EPE	Instituto Gulbenkian de Ci√™ncia	Jo√£o Costa et al
	EPI_ISL_451939	Max von Pettenkofer Institute, Virology, National Reference Center for Retroviruses, LMU M√ºnchen	Laboratory for Functional Genome Analysis, Dept. Genomics, Gene Center of the LMU Munich	Max Muenchhoff et al
	EPI_ISL_419307	Saitama Prefectural Institute of Public Health	Pathogen Genomics Center, National Institute of Infectious Diseases	Tsuyoshi Sekizuka et al D (https://dx.doi.org/10.3389/fmicb.2020.01316)
	EPI_ISL_455698	National Hospital of Tropical Diseases	Oxford University Clinical Research Unit, Hanoi, Vietnam	Nguyen Thi Tam et al
	EPI_ISL_455701	National Hospital of Tropical Diseases	Oxford University Clinical Research Unit, Hanoi, Vietnam	Nguyen Thi Tam et al
	EPI_ISL_452108	MN Department of Health	Pathogen Discovery, Respiratory Viruses Branch, Division of Viral Diseases, Centers for Disease Control and Prevention	Yan Li et al B
	EPI_ISL_428671	Centre for Dengue Research	Centre for Dengue Research	Chandima Jeewandara et al
	EPI_ISL_418584	UCD National Virus Reference Laboratory	UCD National Virus Reference Laboratory	Michael Carr et al
	EPI_ISL_419301	Saitama Prefectural Institute of Public Health	Pathogen Genomics Center, National Institute of Infectious Diseases	Tsuyoshi Sekizuka et al D (https://dx.doi.org/10.3389/fmicb.2020.01316)
	EPI_ISL_457843	National Public Health Laboratory	KEMRI-Wellcome Trust Research Programme/KEMRI-CGMR-C Kilifi	Githinji G. et al 2020 et al (https://virological.org/t/introduction-and-local-transmission-of-sars-cov-2-cases-in-kenya/497)
	EPI_ISL_453859		Instituto Nacional de Saude (INSA)	Borges et al et al
	EPI_ISL_423300	Respiratory Virus Unit, Microbiology Services Colindale, Public Health England	Respiratory Virus Unit, Microbiology Services Colindale, Public Health England	Monica Galiano et al (https://virological.org/t/preliminary-analysis-of-sars-cov-2-importation-establishment-of-uk-transmission-lineages/507)
	EPI_ISL_451679	Viollier AG	Department of Biosystems Science and Engineering, ETH Z√ºrich	Christian Beisel et al
	EPI_ISL_456031	NYU Langone Health	Departments of Pathology and Medicine, New York University School of Medicine	Maria Aguero-Rosenfeld et al A
	EPI_ISL_438240	Johns Hopkins Hospital Department of Pathology	Johns Hopkins Hospital Department of Pathology	Peter M. Thielen et al
	EPI_ISL_435430	Virological Research Group, Szent√°gothai Research Centre	Bioinformatics Research Group, Szent√°gothai Research Centre	P√©ter Urb√°n et al
	EPI_ISL_423083	Respiratory Virus Unit, Microbiology Services Colindale, Public Health England	Respiratory Virus Unit, Microbiology Services Colindale, Public Health England	Monica Galiano et al (https://virological.org/t/preliminary-analysis-of-sars-cov-2-importation-establishment-of-uk-transmission-lineages/507)
	EPI_ISL_437265	Max von Pettenkofer Institute, Virology, National Reference Center for Retroviruses, LMU M√ºnchen	Laboratory for Functional Genome Analysis, Dept. Genomics, Gene Center of the LMU Munich	Max Muenchhoff et al
	EPI_ISL_429231	Ospedale Civile Giuseppe Mazzini	Istituto Zooprofilattico Sperimentale dell'Abruzzo e Molise "G. Caporale"	Lorusso A et al
	EPI_ISL_412972	Instituto Nacional de Enfermedades Respiratorias	Instituto de Diagnostico y Referencia Epidemiologicos (INDRE)	Ramirez-Gonzalez Ernesto et al B (https://dx.doi.org/10.1007/s00705-020-04695-3)
	EPI_ISL_457766	Johns Hopkins Hospital Department of Pathology	Johns Hopkins Hospital Department of Pathology	Peter M. Thielen et al
	EPI_ISL_437990	Institut f√ºr Virologie am Department f√ºr Hygiene, Mikrobiologie und Public Health	Bergthaler laboratory, CeMM Research Center for Molecular Medicine of the Austrian Academy of Sciences	Alexandra Popa et al A (https://www.biorxiv.org/content/10.1101/2020.07.15.204339v1)
	EPI_ISL_419311	Chiba Prefectural Institute of Public Health	Pathogen Genomics Center, National Institute of Infectious Diseases	Tsuyoshi Sekizuka et al D (https://dx.doi.org/10.3389/fmicb.2020.01316)
	EPI_ISL_421724	NYU Langone Health	Departments of Pathology and Medicine, New York University School of Medicine	Maria Aguero-Rosenfeld et al B (https://dx.doi.org/10.1101/2020.04.15.20064931)
	EPI_ISL_457771	Johns Hopkins Hospital Department of Pathology	Johns Hopkins Hospital Department of Pathology	Peter M. Thielen et al
	EPI_ISL_456149	Instituto Nacional de Salud - Unidad de Secuenciaci√≥n y An√°lisis Gen√≥mico	Instituto Nacional de Salud, Universidad Cooperativa de Colombia, Instituto Alexander von Humboldt, Imperial College-London, London School of Hygiene & Tropical Medicine	Katherine Laiton-Donato et al (https://dx.doi.org/10.1101/2020.06.02.20120782)
	EPI_ISL_436684	KRISP, KZN Research Innovation and Sequencing Platform	KRISP, KZN Research Innovation and Sequencing Platform	Giandhari J et al (https://dx.doi.org/10.1101/2020.05.29.20116376)
	EPI_ISL_420023	Virginia DCLS	Virginia DCLS	Virginia DCLS et al
	EPI_ISL_429233	Ospedale Civile Giuseppe Mazzini	Istituto Zooprofilattico Sperimentale dell'Abruzzo e Molise "G. Caporale"	Lorusso A et al
	EPI_ISL_429721	Laboratoire National de Sante, Microbiology, Virology	Laboratoire National de Sante, Microbiology, Epidemiology and Microbial Genomics	Anke Wienecke-Baldacchino et al
	EPI_ISL_437880	Laboratory of Microbiology, Medical School, National and Kapodistrian University of Athens	Laboratory of Biology, Department of Medicine, Democritus University of Thrace	Kassela K. et al (https://dx.doi.org/10.1101/2020.06.03.20121236)
	EPI_ISL_420600	Servicio Virosis Respiratorias-Departamento Virolog√≠a-INEI	Instituto Nacional Enfermedades Infecciosas C.G.Malbran	Baumeister E. et al (https://dx.doi.org/10.1101/2020.05.23.20111443)
	EPI_ISL_416430	National Influenza Center, National Institute of Hygiene and Epidemiology (NIHE)	National Influenza Center, National Institute of Hygiene and Epidemiology (NIHE)	Le Quynh Mai et al
	EPI_ISL_423699	Respiratory Virus Unit, Microbiology Services Colindale, Public Health England	Respiratory Virus Unit, Microbiology Services Colindale, Public Health England	Monica Galiano et al (https://virological.org/t/preliminary-analysis-of-sars-cov-2-importation-establishment-of-uk-transmission-lineages/507)
	EPI_ISL_447838	Medical Microbiology Unit, Department for Laboratory Medicine, Drammen Hospital, Vestre Viken Health Trust,	Norwegian Institute of Public Health, Department of Virology	Kathrine Stene-Johansen et al
	EPI_ISL_418258	Presidio ospedaliero "Santo Spirito"	Istituto Zooprofilattico Sperimentale dell'Abruzzo e Molise "G. Caporale"	Lorusso A et al
	EPI_ISL_457792	Johns Hopkins Hospital Department of Pathology	Johns Hopkins Hospital Department of Pathology	Peter M. Thielen et al
	EPI_ISL_420565	Ospedale Civile Giuseppe Mazzini	Istituto Zooprofilattico Sperimentale dell‚ÄôAbruzzo e Molise ‚ÄúG. Caporale‚Äù	Lorusso A et al
	EPI_ISL_454581	University Hospital for Infectious Diseases "Dr. Fran Mihaljeviƒá", Research Unit	University of Zagreb, Centre for research and knowledge transfer in biotechnology	Ivan-Christian Kurolt et al
	EPI_ISL_450403		School of Public Health	Sit et al B (https://www.nature.com/articles/s41586-020-2334-5)
	EPI_ISL_447643		Department of Medicine	Kassela et al (https://dx.doi.org/10.1101/2020.06.03.20121236)
	EPI_ISL_422427	JABER AL AHMAD AL SABAH HOSPITAL ‚Äì KUWAIT CITY	Dasman Diabetes Institute	Fahd Al-Mulla et al
	EPI_ISL_445319	HOSPITAL FELIX BULNES	Instituto de Salud Publica de Chile	Andr√©s E Castillo et al
	EPI_ISL_457979	Oman-NIC	Oman-NIC	Samira Al-Maruqi et al
	EPI_ISL_450404		School of Public Health	Sit et al A
	EPI_ISL_420309	NYU Langone Health	Departments of Pathology and Medicine, New York University School of Medicine	Maria Aguero-Rosenfeld et al B (https://dx.doi.org/10.1101/2020.04.15.20064931)
	EPI_ISL_424669	Arizona State University Health Services	Arizona State University	Rabia Maqsood et al (https://dx.doi.org/10.1101/2020.04.17.20069641)
	EPI_ISL_452121	VI-US Virgin Islands Department of Health	Pathogen Discovery, Respiratory Viruses Branch, Division of Viral Diseases, Centers for Disease Control and Prevention	Jing Zhang et al B
	EPI_ISL_429228	Ospedale Civile Giuseppe Mazzini	Istituto Zooprofilattico Sperimentale dell'Abruzzo e Molise "G. Caporale"	Lorusso A et al
	EPI_ISL_434546	Puerto Rico Department of Health	Centers for Disease Control and Prevention, Dengue Branch	Gilberto A. Santiago et al
	EPI_ISL_443223	National Public Health Laboratory, National Centre for Infectious Diseases	National Public Health Laboratory, National Centre for Infectious Diseases	Mak Tze Minn et al
	EPI_ISL_420604	Institut des Agents Infectieux (IAI), Hospices Civils de Lyon	CNR Virus des Infections Respiratoires - France SUD	Antonin Bal et al
	EPI_ISL_430820	Center of Scientific Excellence for Influenza Viruses, National Research Centre (NRC), Egypt.	Center of Scientific Excellence for Influenza Viruses, National Research Centre (NRC), Egypt.	Mohamed Ahmed Ali et al (https://dx.doi.org/10.3389/fmicb.2020.01316)
	EPI_ISL_429669	Central Public Health Laboratory/Oct√°vio Magalh√£es Institute (IOM) from the Ezequiel Dias Foundation (FUNED)	Instituto Oct√°vio Magalh√£es / Funda√ß√£o Ezequiel Dias (IOM/Funed)	Talita Adelino et al (https://dx.doi.org/10.1101/2020.05.05.20091611)
	EPI_ISL_456058	NYU Langone Health	Departments of Pathology and Medicine, New York University School of Medicine	Maria Aguero-Rosenfeld et al A
	EPI_ISL_450509	Rafik Hariri University Hospital	Rafik Hariri University Hospital	Rita Feghali et al
	EPI_ISL_450514	Rafik Hariri University Hospital	Rafik Hariri University Hospital	Rita Feghali et al
	EPI_ISL_424857	FL Bur. of Public Health Laboratories-Jacksonville	Pathogen Discovery, Respiratory Viruses Branch, Division of Viral Diseases, Centers for Disease Control and Prevention	Yan Li et al B
	EPI_ISL_424855	FL Bureau of Public Health Laboratories-Tampa	Pathogen Discovery, Respiratory Viruses Branch, Division of Viral Diseases, Centers for Disease Control and Prevention	Yan Li et al B
	EPI_ISL_445346	HOSPITAL DR.HERNAN HENRIQUEZ ARAVENA	Instituto de Salud Publica de Chile	Andr√©s E Castillo et al
	EPI_ISL_445301	HOSPITAL NAVAL PUERTO WILLIAMS	Instituto de Salud Publica de Chile	Andr√©s E Castillo et al
	EPI_ISL_418430	Institut des Agents Infectieux (IAI), Hospices Civils de Lyon	CNR Virus des Infections Respiratoires - France SUD	Antonin Bal et al
	EPI_ISL_417336	Institut des Agents Infectieux (IAI), Hospices Civils de Lyon	CNR Virus des Infections Respiratoires - France SUD	Antonin Bal et al
	EPI_ISL_454690	Emory Molecular Diagnostics Laboratory, Emory Healthcare	Piantadosi Lab, Emory Department of Pathology	Ahmed Babiker et al
	EPI_ISL_415710	WHO National Influenza Centre Russian Federation	WHO National Influenza Centre Russian Federation	Andrey Komissarov et al
	EPI_ISL_418377	Public Health Ontario Laboratories	Public Health Ontario Laboratories	Alireza Eshaghi et al
	EPI_ISL_436473	UPMC Clinical Laboratory	Microbial Genome Sequencing Center, Microbial Genomic Epidemiological Laboratory	Dan Snyder et al
	EPI_ISL_434325	Washington State Department of Health	Seattle Flu Study	Chu et al et al A
	EPI_ISL_437330	Ministry of Health Turkey	Ministry of Health Turkey	Fatma Bayrakdar et al
	EPI_ISL_452132	FL Bureau of Public Health Laboratories	Pathogen Discovery, Respiratory Viruses Branch, Division of Viral Diseases, Centers for Disease Control and Prevention	Krista Queen et al A
	EPI_ISL_424869	MD DOH Laboratories Administration	Pathogen Discovery, Respiratory Viruses Branch, Division of Viral Diseases, Centers for Disease Control and Prevention	Yan Li et al B
	EPI_ISL_420599	Servicio Virosis Respiratorias-Departamento Virolog√≠a-INEI	Instituto Nacional Enfermedades Infecciosas C.G.Malbran	Baumeister E. et al (https://dx.doi.org/10.1101/2020.05.23.20111443)
	EPI_ISL_418836	BCCDC Public Health Laboratory	BCCDC Public Health Laboratory	Harrigan et al A
	EPI_ISL_454423	Maryland Department of Health Laboratories Administration	Maryland Department of Health Laboratories Administration	MDH Laboratories Administration et al
	EPI_ISL_429017	UCSF Clinical Microbiology Laboratory	Chan-Zuckerberg Biohub	CZB Cliahub Consortium et al
	EPI_ISL_426432	PA Department of Health, Bureau of Laboratories	Pathogen Discovery, Respiratory Viruses Branch, Division of Viral Diseases, Centers for Disease Control and Prevention	Krista Queen et al A
	EPI_ISL_437304	Ministry of Health Turkey	Ministry of Health Turkey	Fatma Bayrakdar et al
	EPI_ISL_457824	Bezmialem Vakif University, Dept Microbiology, Medical School, Fatih, Istanbul, Turkey	Bezmialem Vakif University, Medical School & Beykoz Institute of Life Sciences & Biotechnology	Mehmet Z. Doymaz et al
	EPI_ISL_457820	Johns Hopkins Hospital Department of Pathology	Johns Hopkins Hospital Department of Pathology	Peter M. Thielen et al
	EPI_ISL_424886	PA Department of Health, Bureau of Laboratories	Pathogen Discovery, Respiratory Viruses Branch, Division of Viral Diseases, Centers for Disease Control and Prevention	Yan Li et al B
	EPI_ISL_427264	UW Virology Lab	UW Virology Lab	Pavitra Roychoudhury et al A
	EPI_ISL_430950	UW Virology Lab	UW Virology Lab	Pavitra Roychoudhury et al A
	EPI_ISL_437471	Pathogen Genomics Lab King Abdullah University of Science and Technology(KAUST)	Pathogen Genomics Lab King Abdullah University of Science and Technology(KAUST)	Sharif Hala et al
	EPI_ISL_437481	Pathogen Genomics Lab King Abdullah University of Science and Technology(KAUST)	Pathogen Genomics Lab King Abdullah University of Science and Technology(KAUST)	Sara Mfarrej et al
	EPI_ISL_430819	Center of Scientific Excellence for Influenza Viruses,National Research Centre (NRC), Egypt.	Center of Scientific Excellence for Influenza Viruses,National Research Centre (NRC), Egypt.	Mohamed Ahmed Ali et al (https://dx.doi.org/10.3389/fmicb.2020.01316)
	EPI_ISL_418406	Department of Virology and Immunology, University of Helsinki and Helsinki University Hospital, Huslab Finland	Department of Virology, Faculty of Medicine, University of Helsinki, Helsinki, Finland	Teemu Smura et al A
	EPI_ISL_418392	Department of Virology and Immunology, University of Helsinki and Helsinki University Hospital, Huslab Finland	Department of Virology, Faculty of Medicine, University of Helsinki, Helsinki, Finland	Teemu Smura et al A
	EPI_ISL_418394	Department of Virology and Immunology, University of Helsinki and Helsinki University Hospital, Huslab Finland	Department of Virology, Faculty of Medicine, University of Helsinki, Helsinki, Finland	Teemu Smura et al A
	EPI_ISL_437492	Pathogen Genomics Lab King Abdullah University of Science and Technology(KAUST)	Pathogen Genomics Lab King Abdullah University of Science and Technology(KAUST)	Sara Mfarrej et al
	EPI_ISL_437491	Pathogen Genomics Lab King Abdullah University of Science and Technology(KAUST)	Pathogen Genomics Lab King Abdullah University of Science and Technology(KAUST)	Sara Mfarrej et al
	EPI_ISL_437473	Pathogen Genomics Lab King Abdullah University of Science and Technology(KAUST)	Pathogen Genomics Lab King Abdullah University of Science and Technology(KAUST)	Sharif Hala et al
	EPI_ISL_437469	Pathogen Genomics Lab King Abdullah University of Science and Technology(KAUST)	Pathogen Genomics Lab King Abdullah University of Science and Technology(KAUST)	Sharif Hala et al
	EPI_ISL_418345	Public Health Ontario Laboratories	Public Health Ontario Laboratories	Alireza Eshaghi et al
	EPI_ISL_435583	Santa Clara County Public Health Department	Chiu Laboratory, University of California, San Francisco	Xianding Deng et al B
	EPI_ISL_447843	MD DOH Laboratories Administration	Pathogen Discovery, Respiratory Viruses Branch, Division of Viral Diseases, Centers for Disease Control and Prevention	Krista Queen et al A
	EPI_ISL_450508	Rafik Hariri University Hospital	Rafik Hariri University Hospital	Rita Feghali et al
	EPI_ISL_426425	MD DOH Laboratories Administration	Pathogen Discovery, Respiratory Viruses Branch, Division of Viral Diseases, Centers for Disease Control and Prevention	Krista Queen et al A
	EPI_ISL_447844	PA Department of Health, Bureau of Laboratories	Pathogen Discovery, Respiratory Viruses Branch, Division of Viral Diseases, Centers for Disease Control and Prevention	Krista Queen et al A
	EPI_ISL_426431	OH Department of Health Laboratory	Pathogen Discovery, Respiratory Viruses Branch, Division of Viral Diseases, Centers for Disease Control and Prevention	Krista Queen et al A
	EPI_ISL_426430	OH Department of Health Laboratory	Pathogen Discovery, Respiratory Viruses Branch, Division of Viral Diseases, Centers for Disease Control and Prevention	Krista Queen et al A
	EPI_ISL_426301	Wadsworth Center, New York State Department.of Health	Wadsworth Center, New York State Department.of Health	Kirsten St. George et al
	EPI_ISL_434871	Houston Methodist Hospital	Houston Methodist Hospital	S. Wesley Long et al (https://dx.doi.org/10.1101/2020.05.01.072652)
	EPI_ISL_420089	Yale Clinical Virology Laboratory	Grubaugh Lab - Yale School of Public Health	Joseph Fauver et al B
	EPI_ISL_434268	Washington State Department of Health	Seattle Flu Study	Chu et al et al A
	EPI_ISL_452109	NM Department of Health	Pathogen Discovery, Respiratory Viruses Branch, Division of Viral Diseases, Centers for Disease Control and Prevention	Yan Li et al B
	EPI_ISL_424892	VA-Division of Consolidated Laboratory Services	Pathogen Discovery, Respiratory Viruses Branch, Division of Viral Diseases, Centers for Disease Control and Prevention	Yan Li et al B
	EPI_ISL_450349	St.Olavs hospital/NTNU	Institute of Genomics Core Facility, University of Tartu	Aleksandr Ianevski et al
	EPI_ISL_426461	Virginia DCLS	Virginia DCLS	Virginia DCLS et al
	EPI_ISL_426468	Virginia DCLS	Virginia DCLS	Virginia DCLS et al
	EPI_ISL_426462	Virginia DCLS	Virginia DCLS	Virginia DCLS et al
	EPI_ISL_428358	CH Jeanne de Navarre Laboratoire de Biologie	National Reference Center for Viruses of Respiratory Infections, Institut Pasteur, Paris	M√©lanie Albert et al C
	EPI_ISL_457802	Johns Hopkins Hospital Department of Pathology	Johns Hopkins Hospital Department of Pathology	Peter M. Thielen et al
	EPI_ISL_457760	Johns Hopkins Hospital Department of Pathology	Johns Hopkins Hospital Department of Pathology	Peter M. Thielen et al
	EPI_ISL_423691	Respiratory Virus Unit, Microbiology Services Colindale, Public Health England	Respiratory Virus Unit, Microbiology Services Colindale, Public Health England	Monica Galiano et al (https://virological.org/t/preliminary-analysis-of-sars-cov-2-importation-establishment-of-uk-transmission-lineages/507)
	EPI_ISL_434687	Johns Hopkins Hospital Department of Pathology	Johns Hopkins Hospital Department of Pathology	Peter M. Thielen et al
	EPI_ISL_424920	MA State Public Health Laboratory	Pathogen Discovery, Respiratory Viruses Branch, Division of Viral Diseases, Centers for Disease Control and Prevention	Ying Tao et al B
	EPI_ISL_424914	MA State Public Health Laboratory	Pathogen Discovery, Respiratory Viruses Branch, Division of Viral Diseases, Centers for Disease Control and Prevention	Ying Tao et al B
	EPI_ISL_455419	Nigeria Centre for Disease Control (NCDC)	African Centre of Excellence for Genomics of Infectious Diseases (ACEGID), Redeemer's University, Ede, Osun State, Nigeria	Oluniyi P.E. et al A (https://virological.org/t/sars-cov-2-genomes-from-nigeria-reveal-community-transmission-multiple-virus-lineages-and-spike-protein-mutation-associated-with-higher-transmission-and-pathogenicity/494)
	EPI_ISL_417879	Institute of Virology, Biomedical Research Center of the Slovak Academy of Sciences, Bratislava; Public Health Authority of the Slovak Republic, Bratislava	Institute of Virology, Biomedical Research Center of the Slovak Academy of Sciences, Bratislava; Comenius University Science Park, Bratislava	Monika Sl√°vikova et al
	EPI_ISL_447839	Medical Microbiology Unit, Department for Laboratory Medicine, Drammen Hospital, Vestre Viken Health Trust,	Norwegian Institute of Public Health, Department of Virology	Kathrine Stene-Johansen et al
	EPI_ISL_420076	Institut Pasteur Dakar	Institut Pasteur de Dakar	Ndongo Dia et al
	EPI_ISL_426422	IN State Department of Health Laboratory Services	Pathogen Discovery, Respiratory Viruses Branch, Division of Viral Diseases, Centers for Disease Control and Prevention	Krista Queen et al A
	EPI_ISL_426424	IN State Department of Health Laboratory Services	Pathogen Discovery, Respiratory Viruses Branch, Division of Viral Diseases, Centers for Disease Control and Prevention	Krista Queen et al A
	EPI_ISL_452135	IN State Department of Health Laboratory Services	Pathogen Discovery, Respiratory Viruses Branch, Division of Viral Diseases, Centers for Disease Control and Prevention	Krista Queen et al A
	EPI_ISL_426423	IN State Department of Health Laboratory Services	Pathogen Discovery, Respiratory Viruses Branch, Division of Viral Diseases, Centers for Disease Control and Prevention	Krista Queen et al A
	EPI_ISL_437360	Minnesota Department of Health, Public Health Laboratory	Minnesota Department of Health, Public Health Laboratory	Matt Plumb et al
	EPI_ISL_426428	NC State Laboratory of Public Health	Pathogen Discovery, Respiratory Viruses Branch, Division of Viral Diseases, Centers for Disease Control and Prevention	Krista Queen et al A
	EPI_ISL_457819	Johns Hopkins Hospital Department of Pathology	Johns Hopkins Hospital Department of Pathology	Peter M. Thielen et al
	EPI_ISL_457784	Johns Hopkins Hospital Department of Pathology	Johns Hopkins Hospital Department of Pathology	Peter M. Thielen et al
	EPI_ISL_454422	Maryland Department of Health Laboratories Administration	Maryland Department of Health Laboratories Administration	MDH Laboratories Administration et al
	EPI_ISL_424872	NC State Laboratory of Public Health	Pathogen Discovery, Respiratory Viruses Branch, Division of Viral Diseases, Centers for Disease Control and Prevention	Yan Li et al B
	EPI_ISL_417878	Institute of Virology, Biomedical Research Center of the Slovak Academy of Sciences, Bratislava; Public Health Authority of the Slovak Republic, Bratislava	Institute of Virology, Biomedical Research Center of the Slovak Academy of Sciences, Bratislava; Comenius University Science Park, Bratislava	Monika Sl√°vikova et al
	EPI_ISL_424915	MA State Public Health Laboratory	Pathogen Discovery, Respiratory Viruses Branch, Division of Viral Diseases, Centers for Disease Control and Prevention	Ying Tao et al B
	EPI_ISL_438223	Johns Hopkins Hospital Department of Pathology	Johns Hopkins Hospital Department of Pathology	Peter M. Thielen et al
	EPI_ISL_457752	Johns Hopkins Hospital Department of Pathology	Johns Hopkins Hospital Department of Pathology	Peter M. Thielen et al
	EPI_ISL_457781	Johns Hopkins Hospital Department of Pathology	Johns Hopkins Hospital Department of Pathology	Peter M. Thielen et al
	EPI_ISL_414626		National Reference Center for Viruses of Respiratory Infections, Institut Pasteur, Paris	M√©lnie Albert et al (https://dx.doi.org/10.1101/2020.04.24.059576)
	EPI_ISL_437690	Laboratory for Urgent Response to Biological Threats	Institut Pasteur CIBU /ERI	V. Caro et al
	EPI_ISL_424845	MA State Public Health Laboratory	Pathogen Discovery, Respiratory Viruses Branch, Division of Viral Diseases, Centers for Disease Control and Prevention	Yan Li et al B
	EPI_ISL_424867	KS Health and Environmental Laboratories	Pathogen Discovery, Respiratory Viruses Branch, Division of Viral Diseases, Centers for Disease Control and Prevention	Yan Li et al B
	EPI_ISL_424843	MA State Public Health Laboratory	Pathogen Discovery, Respiratory Viruses Branch, Division of Viral Diseases, Centers for Disease Control and Prevention	Yan Li et al B
	EPI_ISL_424846	MA State Public Health Laboratory	Pathogen Discovery, Respiratory Viruses Branch, Division of Viral Diseases, Centers for Disease Control and Prevention	Yan Li et al B
	EPI_ISL_424911	MA State Public Health Laboratory	Pathogen Discovery, Respiratory Viruses Branch, Division of Viral Diseases, Centers for Disease Control and Prevention	Ying Tao et al B
	EPI_ISL_457821	Johns Hopkins Hospital Department of Pathology	Johns Hopkins Hospital Department of Pathology	Peter M. Thielen et al
	EPI_ISL_457823	Johns Hopkins Hospital Department of Pathology	Johns Hopkins Hospital Department of Pathology	Peter M. Thielen et al
	EPI_ISL_424873	NC State Laboratory of Public Health	Pathogen Discovery, Respiratory Viruses Branch, Division of Viral Diseases, Centers for Disease Control and Prevention	Yan Li et al B
	EPI_ISL_452126	NC State Laboratory of Public Health	Pathogen Discovery, Respiratory Viruses Branch, Division of Viral Diseases, Centers for Disease Control and Prevention	Jing Zhang et al B
	EPI_ISL_417440	Viral Respiratory Lab, National Institute for Biomedical Research (INRB)	Pathogen Sequencing Lab, National Institute for Biomedical Research (INRB)	Placide Mbala-Kingebeni et al
	EPI_ISL_419706	Virginia DCLS	Virginia DCLS	Virginia DCLS et al
	EPI_ISL_414647	Viral Respiratory Lab, National Institute for Biomedical Research (INRB)	Pathogen Sequencing Lab, National Institute for Biomedical Research (INRB)	Placide Mbala-Kingebeni et al
	EPI_ISL_419710	Virginia DCLS	Virginia DCLS	Virginia DCLS et al
	EPI_ISL_429969	Virginia DCLS	Virginia DCLS	Virginia DCLS et al
	EPI_ISL_457812	Johns Hopkins Hospital Department of Pathology	Johns Hopkins Hospital Department of Pathology	Peter M. Thielen et al
	EPI_ISL_429983	Virginia DCLS	Virginia DCLS	Virginia DCLS et al
	EPI_ISL_426465	Virginia DCLS	Virginia DCLS	Virginia DCLS et al
	EPI_ISL_426454	Virginia DCLS	Virginia DCLS	Virginia DCLS et al
	EPI_ISL_429978	Virginia DCLS	Virginia DCLS	Virginia DCLS et al
	EPI_ISL_457754	Johns Hopkins Hospital Department of Pathology	Johns Hopkins Hospital Department of Pathology	Peter M. Thielen et al
	EPI_ISL_419256	Virginia DCLS	Virginia DCLS	Virginia DCLS et al
	EPI_ISL_429974	Virginia DCLS	Virginia DCLS	Virginia DCLS et al
	EPI_ISL_429972	Virginia DCLS	Virginia DCLS	Virginia DCLS et al
	EPI_ISL_426458	Virginia DCLS	Virginia DCLS	Virginia DCLS et al
	EPI_ISL_426456	Virginia DCLS	Virginia DCLS	Virginia DCLS et al
	EPI_ISL_429979	Virginia DCLS	Virginia DCLS	Virginia DCLS et al
	EPI_ISL_429975	Virginia DCLS	Virginia DCLS	Virginia DCLS et al
	EPI_ISL_444681	NYU Langone Health	Departments of Pathology and Medicine, New York University School of Medicine	Maria Aguero-Rosenfeld et al A
	EPI_ISL_414625	Centre Hospitalier R√©gional Universitaire de Nantes Laboratoire de Virologie	National Reference Center for Viruses of Respiratory Infections, Institut Pasteur, Paris	M√©lnie Albert et al (https://dx.doi.org/10.1101/2020.04.24.059576)
	EPI_ISL_438231	Johns Hopkins Hospital Department of Pathology	Johns Hopkins Hospital Department of Pathology	Peter M. Thielen et al
	EPI_ISL_426114	UW Virology Lab	UW Virology Lab	Pavitra Roychoudhury et al A
	EPI_ISL_431017	Alaska State Virology Laboratory	Alaska State Virology Laboratory	Jack Chen et al
	EPI_ISL_428924	State Research Center of Virology and Biotechnology VECTOR, Department of Collection of Microorganisms	State Research Center of Virology and Biotechnology VECTOR, Department of Collection of Microorganisms	Sergey A. Bodnev et al
	EPI_ISL_429121	Klinisk mikrobiologi och vardhygien Halmstad	The Public Health Agency of Sweden	Arne Kotz et al
	EPI_ISL_457751	Johns Hopkins Hospital Department of Pathology	Johns Hopkins Hospital Department of Pathology	Peter M. Thielen et al
	EPI_ISL_434688	Johns Hopkins Hospital Department of Pathology	Johns Hopkins Hospital Department of Pathology	Peter M. Thielen et al
	EPI_ISL_457814	Johns Hopkins Hospital Department of Pathology	Johns Hopkins Hospital Department of Pathology	Peter M. Thielen et al
	EPI_ISL_434588	Johns Hopkins Hospital Department of Pathology	Johns Hopkins Hospital Department of Pathology	Peter M. Thielen et al
	EPI_ISL_445169	UCSF Clinical Microbiology Laboratory	Chan-Zuckerberg Biohub	CZB Cliahub Consortium et al
	EPI_ISL_416478	R. G. Lugar Center for Public Health Research, National Center for Disease Control and Public Health (NCDC) of Georgia.	R. G. Lugar Center for Public Health Research, National Center for Disease Control and Public Health (NCDC) of Georgia.	Marine Murtskhvaladze et al
	EPI_ISL_434748	Houston Methodist Hospital	Houston Methodist Hospital	S. Wesley Long et al (https://dx.doi.org/10.1101/2020.05.01.072652)
	EPI_ISL_452120	Georgia Department of Health	Pathogen Discovery, Respiratory Viruses Branch, Division of Viral Diseases, Centers for Disease Control and Prevention	Jing Zhang et al B
	EPI_ISL_420072	Institut Pasteur Dakar	Institut Pasteur de Dakar	Ndongo Dia et al
	EPI_ISL_420312	Akershus University Hospital, Department for Microbiology and Infectious Disease Control	Norwegian Institute of Public Health, Department of Virology	Kathrine Stene-Johansen et al
	EPI_ISL_418184	Gundersen Molecular Diagnostics Laboratory	Kabara Cancer Research Institute	Craig S. Richmond et al (https://www.medrxiv.org/content/10.1101/2020.06.08.20125534v1)
	EPI_ISL_438228	Johns Hopkins Hospital Department of Pathology	Johns Hopkins Hospital Department of Pathology	Peter M. Thielen et al
	EPI_ISL_434550	Puerto Rico Department of Health	Centers for Disease Control and Prevention, Dengue Branch	Gilberto A. Santiago et al
	EPI_ISL_427290	The Ohio State University	The Ohio State University-James Molecular Lab at Polaris	Huolin Tu et al
	EPI_ISL_417850	The National University Hospital of Iceland	deCODE genetics	Daniel F Gudbjartsson et al (https://dx.doi.org/10.1056/NEJMoa2006100)
	EPI_ISL_426068	UW Virology Lab	UW Virology Lab	Pavitra Roychoudhury et al A
	EPI_ISL_437599	Scripps Medical Laboratory	Andersen lab at Scripps Research	SEARCH Alliance San Diego with Michael Quigley et al
	EPI_ISL_426466	Virginia DCLS	Virginia DCLS	Virginia DCLS et al
	EPI_ISL_426457	Virginia DCLS	Virginia DCLS	Virginia DCLS et al
	EPI_ISL_454426	Maryland Department of Health Laboratories Administration	Maryland Department of Health Laboratories Administration	MDH Laboratories Administration et al
	EPI_ISL_454432	Maryland Department of Health Laboratories Administration	Maryland Department of Health Laboratories Administration	MDH Laboratories Administration et al
	EPI_ISL_437598	Scripps Medical Laboratory	Andersen lab at Scripps Research	SEARCH Alliance San Diego with Michael Quigley et al
	EPI_ISL_418963	Utah Public Health Laboratory	Utah Public Health Laboratory	Erin Young et al
	EPI_ISL_437515	Alaska State Virology Laboratory	Alaska State Virology Laboratory	Jack Chen et al
	EPI_ISL_434168	Washington State Department of Health	Seattle Flu Study	Chu et al et al A
	EPI_ISL_436043	DC Public Health Lab Dept of Forensic Science	Pathogen Discovery, Respiratory Viruses Branch, Division of Viral Diseases, Centers for Disease Control and Prevention	Ying Tao et al B
	EPI_ISL_457816	Johns Hopkins Hospital Department of Pathology	Johns Hopkins Hospital Department of Pathology	Peter M. Thielen et al
	EPI_ISL_429026	UCSF Clinical Microbiology Laboratory	Chan-Zuckerberg Biohub	CZB Cliahub Consortium et al
	EPI_ISL_430326	NYU Langone Health	Departments of Pathology and Medicine, New York University School of Medicine	Maria Aguero-Rosenfeld et al A
	EPI_ISL_429015	UCSF Clinical Microbiology Laboratory	Chan-Zuckerberg Biohub	CZB Cliahub Consortium et al
	EPI_ISL_437434	Bozeman Water Reclamation Facility	Wiedenheft lab, Montana State University	Artem Nemudryi et al (http://medrxiv.org/lookup/doi/10.1101/2020.04.15.20066746)
	EPI_ISL_457808	Johns Hopkins Hospital Department of Pathology	Johns Hopkins Hospital Department of Pathology	Peter M. Thielen et al
	EPI_ISL_457787	Johns Hopkins Hospital Department of Pathology	Johns Hopkins Hospital Department of Pathology	Peter M. Thielen et al
	EPI_ISL_435700	National Public Health Laboratory, National Centre for Infectious Diseases	National Public Health Laboratory, National Centre for Infectious Diseases	Mak Tze Minn et al
	EPI_ISL_444643	NYU Langone Health	Departments of Pathology and Medicine, New York University School of Medicine	Maria Aguero-Rosenfeld et al A
	EPI_ISL_430942	UW Virology Lab	UW Virology Lab	Pavitra Roychoudhury et al A
	EPI_ISL_426070	UW Virology Lab	UW Virology Lab	Pavitra Roychoudhury et al A
	EPI_ISL_444655	NYU Langone Health	Departments of Pathology and Medicine, New York University School of Medicine	Maria Aguero-Rosenfeld et al A
	EPI_ISL_429992	Biolab Diagnostic Laboratories	Andersen lab at Scripps Research	Issa Abu-Dayyeh et al
	EPI_ISL_457799	Johns Hopkins Hospital Department of Pathology	Johns Hopkins Hospital Department of Pathology	Peter M. Thielen et al
	EPI_ISL_415159	KU Leuven, Clinical and Epidemiological Virology	KU Leuven, Clinical and Epidemiological Virology	Bert Vanmechelen et al (https://dx.doi.org/10.1101/2020.05.05.078758)
	EPI_ISL_455716	National Hospital of Tropical Diseases	Oxford University Clinical Research Unit, Hanoi, Vietnam	Nguyen Thi Tam et al
	EPI_ISL_455717	National Hospital of Tropical Diseases	Oxford University Clinical Research Unit, Hanoi, Vietnam	Nguyen Thi Tam et al
	EPI_ISL_436040	DC Public Health Lab Dept of Forensic Science	Pathogen Discovery, Respiratory Viruses Branch, Division of Viral Diseases, Centers for Disease Control and Prevention	Ying Tao et al B
	EPI_ISL_436072	NYC Department of Health and Mental Hygiene	Pathogen Discovery, Respiratory Viruses Branch, Division of Viral Diseases, Centers for Disease Control and Prevention	Ying Tao et al B
	EPI_ISL_436056	NYC Department of Health and Mental Hygiene	Pathogen Discovery, Respiratory Viruses Branch, Division of Viral Diseases, Centers for Disease Control and Prevention	Ying Tao et al B
	EPI_ISL_457764	Johns Hopkins Hospital Department of Pathology	Johns Hopkins Hospital Department of Pathology	Peter M. Thielen et al
	EPI_ISL_457806	Johns Hopkins Hospital Department of Pathology	Johns Hopkins Hospital Department of Pathology	Peter M. Thielen et al
	EPI_ISL_438226	Johns Hopkins Hospital Department of Pathology	Johns Hopkins Hospital Department of Pathology	Peter M. Thielen et al
	EPI_ISL_437981	Institut f√ºr Virologie am Department f√ºr Hygiene, Mikrobiologie und Public Health	Bergthaler laboratory, CeMM Research Center for Molecular Medicine of the Austrian Academy of Sciences	Alexandra Popa et al A (https://www.biorxiv.org/content/10.1101/2020.07.15.204339v1)
	EPI_ISL_436965	Department of Virus and Microbiological Special Diagnostics, Statens Serum Institut, Copenhagen, Denmark, Artillerivej 5, 2300 Copenahgen S	Albertsen lab, Department of Chemistry and Bioscience, Aalborg University, Denmark	Rasmus Kirkegaard et al
	EPI_ISL_434540	EBAIS Concepci√≥n Norte	Inciensa, Instituto Costarricense de Investigaci√≥n y Ense√±anza en Nutrici√≥n y Salud	Duarte et al
	EPI_ISL_420037	NIC Viral Respiratory Unit - Institut Pasteur of Algeria	National Reference Center for Viruses of Respiratory Infections, Institut Pasteur, Paris	M√©lanie Albert et al C
	EPI_ISL_437689	Laboratory for Urgent Response to Biological Threats	Institut Pasteur CIBU / ERI	V. Caro et al
	EPI_ISL_418241	NIC Viral Respiratory Unit - Institut Pasteur of Algeria	National Reference Center for Viruses of Respiratory Infections, Institut Pasteur, Paris	M√©lanie Albert et al C
	EPI_ISL_418242	NIC Viral Respiratory Unit - Institut Pasteur of Algeria	National Reference Center for Viruses of Respiratory Infections, Institut Pasteur, Paris	M√©lanie Albert et al C
	EPI_ISL_418206	Institut Pasteur Dakar	Institut Pasteur de Dakar	Ndongo Dia et al
	EPI_ISL_418207	Institut Pasteur Dakar	Institut Pasteur de Dakar	Ndongo Dia et al
	EPI_ISL_420792	NH Department of Health and Human Services Public Health Labs	Pathogen Discovery, Respiratory Viruses Branch, Division of Viral Diseases, Centers for Disease Control and Prevention	Krista Queen et al A
	EPI_ISL_420791	NH Department of Health and Human Services Public Health Labs	Pathogen Discovery, Respiratory Viruses Branch, Division of Viral Diseases, Centers for Disease Control and Prevention	Krista Queen et al A
	EPI_ISL_424877	NH Dept. of Health and Human Services Public Health Labs	Pathogen Discovery, Respiratory Viruses Branch, Division of Viral Diseases, Centers for Disease Control and Prevention	Yan Li et al B
	EPI_ISL_451827	Viollier AG	Department of Biosystems Science and Engineering, ETH Z√ºrich	Christian Beisel et al
	EPI_ISL_457822	Johns Hopkins Hospital Department of Pathology	Johns Hopkins Hospital Department of Pathology	Peter M. Thielen et al
	MT534285.1
	EPI_ISL_426884	Motol University Hospital	Institute of Applied Biotechnologies a.s.	Petr Bro≈æ et al
	EPI_ISL_426887	Motol University Hospital	Institute of Applied Biotechnologies a.s.	Petr Bro≈æ et al
	EPI_ISL_434586	Johns Hopkins Hospital Department of Pathology	Johns Hopkins Hospital Department of Pathology	Peter M. Thielen et al
	EPI_ISL_443300	Cabinet M√©dical	National Reference Center for Viruses of Respiratory Infections, Institut Pasteur, Paris	M√©lanie Albert et al C
	EPI_ISL_438239	Johns Hopkins Hospital Department of Pathology	Johns Hopkins Hospital Department of Pathology	Peter M. Thielen et al
	EPI_ISL_427607	NewYork-Presbyterian & Mason Lab	Mason Lab	Daniel J. Butler et al (https://dx.doi.org/10.1101/2020.04.20.048066)
	EPI_ISL_426128	UW Virology Lab	UW Virology Lab	Pavitra Roychoudhury et al A
	EPI_ISL_427592	NewYork-Presbyterian & Mason Lab	Mason Lab	Daniel J. Butler et al (https://dx.doi.org/10.1101/2020.04.20.048066)
	EPI_ISL_418041	UW Virology Lab	UW Virology Lab	Pavitra Roychoudhury et al A
	EPI_ISL_436079	NYC Department of Health and Mental Hygiene	Pathogen Discovery, Respiratory Viruses Branch, Division of Viral Diseases, Centers for Disease Control and Prevention	Ying Tao et al B
	EPI_ISL_429129	Laboratoriemedicin	The Public Health Agency of Sweden	Olov Svartstrom et al
	EPI_ISL_421728	NYU Langone Health	Departments of Pathology and Medicine, New York University School of Medicine	Maria Aguero-Rosenfeld et al B (https://dx.doi.org/10.1101/2020.04.15.20064931)
	EPI_ISL_430944	UW Virology Lab	UW Virology Lab	Pavitra Roychoudhury et al A
	EPI_ISL_445119	Robert Garry lab	Andersen lab at Scripps Research	Allison Smither et al
	EPI_ISL_419702	NYU Langone Health	Departments of Pathology and Medicine, New York University School of Medicine	Maria Aguero-Rosenfeld et al B (https://dx.doi.org/10.1101/2020.04.15.20064931)
	EPI_ISL_450768	Minnesota Department of Health, Public Health Laboratory	Minnesota Department of Health, Public Health Laboratory	Matt Plumb et al
	EPI_ISL_454434	Maryland Department of Health Laboratories Administration	Maryland Department of Health Laboratories Administration	MDH Laboratories Administration et al
	EPI_ISL_435483	NYU Langone Health	Departments of Pathology and Medicine, New York University School of Medicine	Maria Aguero-Rosenfeld et al A
	EPI_ISL_438245	Johns Hopkins Hospital Department of Pathology	Johns Hopkins Hospital Department of Pathology	Peter M. Thielen et al
	EPI_ISL_436472	UPMC Clinical Laboratory	Microbial Genome Sequencing Center, Microbial Genomic Epidemiological Laboratory	Dan Snyder et al
	EPI_ISL_428998	UCSF Clinical Microbiology Laboratory	Chan-Zuckerberg Biohub	CZB Cliahub Consortium et al
	EPI_ISL_444531	Northwestern Memorial Hospital	Ozer Lab	Ramon Lorenzo-Redondo et al (https://dx.doi.org/10.1101/2020.05.19.20107144)
	EPI_ISL_444780	NYU Langone Health	Departments of Pathology and Medicine, New York University School of Medicine	Maria Aguero-Rosenfeld et al A
	EPI_ISL_420590	NYU Langone Health	Departments of Pathology and Medicine, New York University School of Medicine	Maria Aguero-Rosenfeld et al B (https://dx.doi.org/10.1101/2020.04.15.20064931)
	EPI_ISL_457772	Johns Hopkins Hospital Department of Pathology	Johns Hopkins Hospital Department of Pathology	Peter M. Thielen et al
	EPI_ISL_421584	NYU Langone Health	Departments of Pathology and Medicine, New York University School of Medicine	Maria Aguero-Rosenfeld et al A
	EPI_ISL_447406	Clinical Microbiology Laboratory, The Baruch Padeh Medical Center, Poriya	Stern Lab	Stern Lab et al (https://dx.doi.org/10.1101/2020.05.21.20104521)
	EPI_ISL_451477	NYU Langone Health	Departments of Pathology and Medicine, New York University School of Medicine	Maria Aguero-Rosenfeld et al A
	EPI_ISL_430351	NYU Langone Health	Departments of Pathology and Medicine, New York University School of Medicine	Maria Aguero-Rosenfeld et al A
	EPI_ISL_444687	NYU Langone Health	Departments of Pathology and Medicine, New York University School of Medicine	Maria Aguero-Rosenfeld et al A
	EPI_ISL_418190	NYU Langone Health	Department of Pathology and Medicine, New York University School of Medicine	Margaret Black et al (https://dx.doi.org/10.1101/2020.04.15.20064931)
	EPI_ISL_418973	NYU Langone Health	Department of Pathology and Medicine, New York University School of Medicine	Maria Aguero-Rosenfeld et al B (https://dx.doi.org/10.1101/2020.04.15.20064931)
	EPI_ISL_434549	Puerto Rico Department of Health	Centers for Disease Control and Prevention, Dengue Branch	Gilberto A. Santiago et al
	EPI_ISL_457761	Johns Hopkins Hospital Department of Pathology	Johns Hopkins Hospital Department of Pathology	Peter M. Thielen et al
	EPI_ISL_451412	NYU Langone Health	Departments of Pathology and Medicine, New York University School of Medicine	Maria Aguero-Rosenfeld et al A
	EPI_ISL_427586	NewYork-Presbyterian & Mason Lab	Mason Lab	Daniel J. Butler et al (https://dx.doi.org/10.1101/2020.04.20.048066)
	EPI_ISL_450798	Jamaica Ministry of Health and Wellness	Pathogen Discovery, Respiratory Viruses Branch, Division of Viral Diseases, Centers for Disease Control and Prevention	Krista Queen et al A
	EPI_ISL_422394	NMIMR, Department of Virology	WACCBIP, University of Ghana	Joyce M. Ngoi et al
	EPI_ISL_430798	Departamento de Biolog√≠a y gen√©tica molecular, IACA Laboratorios.	√Årea de Secuenciaci√≥n del Laboratorio de Virolog√≠a del Hospital de Ni√±os Dr. Ricardo Gutierrez	Nabaes Jodar et al A (https://dx.doi.org/10.1101/2020.05.23.20111443)
	EPI_ISL_421716	NYU Langone Health	Departments of Pathology and Medicine, New York University School of Medicine	Maria Aguero-Rosenfeld et al B (https://dx.doi.org/10.1101/2020.04.15.20064931)
	EPI_ISL_426520	TGen North	TGen North	Jolene Bowers et al (https://dx.doi.org/10.1101/2020.05.08.20095935)
	EPI_ISL_436045	US VI Department of Health	Pathogen Discovery, Respiratory Viruses Branch, Division of Viral Diseases, Centers for Disease Control and Prevention	Ying Tao et al B
	EPI_ISL_435463	Robert Garry lab	Andersen lab at Scripps Research	Allison Smither et al
	EPI_ISL_457801	Johns Hopkins Hospital Department of Pathology	Johns Hopkins Hospital Department of Pathology	Peter M. Thielen et al
	EPI_ISL_445141	Robert Garry lab	Andersen lab at Scripps Research	Allison Smither et al
	EPI_ISL_452107	LA Office of Public Health Laboratories	Pathogen Discovery, Respiratory Viruses Branch, Division of Viral Diseases, Centers for Disease Control and Prevention	Yan Li et al B
	EPI_ISL_420810	Utah Public Health Laboratory	Utah Public Health Laboratory	Erin Young et al
	EPI_ISL_435448	Robert Garry lab	Andersen lab at Scripps Research	Allison Smither et al
	EPI_ISL_437546	Robert Garry lab	Andersen lab at Scripps Research	Allison Smither et al
	EPI_ISL_436044	Louisiana Office of Public Health Laboratories	Pathogen Discovery, Respiratory Viruses Branch, Division of Viral Diseases, Centers for Disease Control and Prevention	Ying Tao et al B
	EPI_ISL_435450	Robert Garry lab	Andersen lab at Scripps Research	Allison Smither et al
	EPI_ISL_437547	Robert Garry lab	Andersen lab at Scripps Research	Allison Smither et al
	EPI_ISL_437548	Robert Garry lab	Andersen lab at Scripps Research	Allison Smither et al
	EPI_ISL_445134	Robert Garry lab	Andersen lab at Scripps Research	Allison Smither et al
	EPI_ISL_435452	Robert Garry lab	Andersen lab at Scripps Research	Allison Smither et al
	EPI_ISL_434860	Houston Methodist Hospital	Houston Methodist Hospital	S. Wesley Long et al (https://dx.doi.org/10.1101/2020.05.01.072652)
	EPI_ISL_424868	LA Office of Public Health Laboratories	Pathogen Discovery, Respiratory Viruses Branch, Division of Viral Diseases, Centers for Disease Control and Prevention	Yan Li et al B
	EPI_ISL_445130	Robert Garry lab	Andersen lab at Scripps Research	Allison Smither et al
	EPI_ISL_435466	Robert Garry lab	Andersen lab at Scripps Research	Allison Smither et al
	EPI_ISL_445136	Robert Garry lab	Andersen lab at Scripps Research	Allison Smither et al
	EPI_ISL_445144	Robert Garry lab	Andersen lab at Scripps Research	Allison Smither et al
	EPI_ISL_445138	Robert Garry lab	Andersen lab at Scripps Research	Allison Smither et al
	EPI_ISL_435467	Robert Garry lab	Andersen lab at Scripps Research	Allison Smither et al
	EPI_ISL_435451	Robert Garry lab	Andersen lab at Scripps Research	Allison Smither et al
	EPI_ISL_445121	Robert Garry lab	Andersen lab at Scripps Research	Allison Smither et al
	EPI_ISL_435447	Robert Garry lab	Andersen lab at Scripps Research	Allison Smither et al
	EPI_ISL_445131	Robert Garry lab	Andersen lab at Scripps Research	Allison Smither et al
	EPI_ISL_426485	AZ SPHL, Arizona Department of Health Services	TGen North	Jolene Bowers et al (https://dx.doi.org/10.1101/2020.05.08.20095935)
	EPI_ISL_452106	LA Office of Public Health Laboratories	Pathogen Discovery, Respiratory Viruses Branch, Division of Viral Diseases, Centers for Disease Control and Prevention	Yan Li et al B
	EPI_ISL_426435	RI State Health Laboratories	Pathogen Discovery, Respiratory Viruses Branch, Division of Viral Diseases, Centers for Disease Control and Prevention	Krista Queen et al A
	EPI_ISL_435449	Robert Garry lab	Andersen lab at Scripps Research	Allison Smither et al
	EPI_ISL_435446	Robert Garry lab	Andersen lab at Scripps Research	Allison Smither et al
	EPI_ISL_445126	Robert Garry lab	Andersen lab at Scripps Research	Allison Smither et al
	EPI_ISL_445122	Robert Garry lab	Andersen lab at Scripps Research	Allison Smither et al
	EPI_ISL_450231	Robert Garry lab	Andersen lab at Scripps Research	Allison Smither et al
	EPI_ISL_437545	Robert Garry lab	Andersen lab at Scripps Research	Allison Smither et al
	EPI_ISL_435453	Robert Garry lab	Andersen lab at Scripps Research	Allison Smither et al
	EPI_ISL_435464	Robert Garry lab	Andersen lab at Scripps Research	Allison Smither et al
	EPI_ISL_435465	Robert Garry lab	Andersen lab at Scripps Research	Allison Smither et al
	EPI_ISL_426533	TGen North	TGen North	Jolene Bowers et al (https://dx.doi.org/10.1101/2020.05.08.20095935)
	EPI_ISL_435445	Robert Garry lab	Andersen lab at Scripps Research	Allison Smither et al
	EPI_ISL_426063	UW Virology Lab	UW Virology Lab	Pavitra Roychoudhury et al A
	EPI_ISL_426064	UW Virology Lab	UW Virology Lab	Pavitra Roychoudhury et al A
	EPI_ISL_457785	Johns Hopkins Hospital Department of Pathology	Johns Hopkins Hospital Department of Pathology	Peter M. Thielen et al
	EPI_ISL_426074	UW Virology Lab	UW Virology Lab	Pavitra Roychoudhury et al A
	EPI_ISL_437826	UW Virology Lab	UW Virology Lab	Pavitra Roychoudhury et al A
	EPI_ISL_426062	UW Virology Lab	UW Virology Lab	Pavitra Roychoudhury et al A
	EPI_ISL_430952	UW Virology Lab	UW Virology Lab	Pavitra Roychoudhury et al A
	EPI_ISL_430947	UW Virology Lab	UW Virology Lab	Pavitra Roychoudhury et al A
	EPI_ISL_426073	UW Virology Lab	UW Virology Lab	Pavitra Roychoudhury et al A
	EPI_ISL_457790	Johns Hopkins Hospital Department of Pathology	Johns Hopkins Hospital Department of Pathology	Peter M. Thielen et al
	EPI_ISL_426061	UW Virology Lab	UW Virology Lab	Pavitra Roychoudhury et al A
	EPI_ISL_438238	Johns Hopkins Hospital Department of Pathology	Johns Hopkins Hospital Department of Pathology	Peter M. Thielen et al
	EPI_ISL_426058	UW Virology Lab	UW Virology Lab	Pavitra Roychoudhury et al A
	EPI_ISL_437516	Alaska State Virology Laboratory	Alaska State Virology Laboratory	Jack Chen et al
	EPI_ISL_426069	UW Virology Lab	UW Virology Lab	Pavitra Roychoudhury et al A
	EPI_ISL_429599	UW Virology Lab	UW Virology Lab	Pavitra Roychoudhury et al A
	EPI_ISL_426072	UW Virology Lab	UW Virology Lab	Pavitra Roychoudhury et al A
	EPI_ISL_427169	UW Virology Lab	UW Virology Lab	Pavitra Roychoudhury et al A
	EPI_ISL_429601	UW Virology Lab	UW Virology Lab	Pavitra Roychoudhury et al A
	EPI_ISL_426071	UW Virology Lab	UW Virology Lab	Pavitra Roychoudhury et al A
	EPI_ISL_429610	UW Virology Lab	UW Virology Lab	Pavitra Roychoudhury et al A
	EPI_ISL_426067	UW Virology Lab	UW Virology Lab	Pavitra Roychoudhury et al A
	EPI_ISL_426066	UW Virology Lab	UW Virology Lab	Pavitra Roychoudhury et al A
	EPI_ISL_424321	UW Virology Lab	UW Virology Lab	Pavitra Roychoudhury et al A
	EPI_ISL_426060	UW Virology Lab	UW Virology Lab	Pavitra Roychoudhury et al A
	EPI_ISL_424319	UW Virology Lab	UW Virology Lab	Pavitra Roychoudhury et al A
	EPI_ISL_436835	Michigan Department of Health and Human Services, Bureau of Laboratories	Michigan Department of Health and Human Services, Bureau of Laboratories	Blankenship HM et al
	EPI_ISL_424318	UW Virology Lab	UW Virology Lab	Pavitra Roychoudhury et al A
	EPI_ISL_426065	UW Virology Lab	UW Virology Lab	Pavitra Roychoudhury et al A
	EPI_ISL_452320	Michigan Department of Health and Human Services, Bureau of Laboratories	Michigan Department of Health and Human Services, Bureau of Laboratories	Blankenship HM et al
	EPI_ISL_428202	Nebraska Public Health Laboratory	UNMC COVID-19 Response Team	UNMC COVID-19 Response Team et al
	EPI_ISL_428205	Nebraska Public Health Laboratory	UNMC COVID-19 Response Team	UNMC COVID-19 Response Team et al
	EPI_ISL_438242	Johns Hopkins Hospital Department of Pathology	Johns Hopkins Hospital Department of Pathology	Peter M. Thielen et al
	EPI_ISL_420812	Utah Public Health Laboratory	Utah Public Health Laboratory	Erin Young et al
	EPI_ISL_457795	Johns Hopkins Hospital Department of Pathology	Johns Hopkins Hospital Department of Pathology	Peter M. Thielen et al
	EPI_ISL_421551	Wyoming Public Health Laboratory	Center for Global Health, University of New Mexico Health Sciences Center	Daryl Domman et al
	EPI_ISL_438232	Johns Hopkins Hospital Department of Pathology	Johns Hopkins Hospital Department of Pathology	Peter M. Thielen et al
	EPI_ISL_457778	Johns Hopkins Hospital Department of Pathology	Johns Hopkins Hospital Department of Pathology	Peter M. Thielen et al
	EPI_ISL_430795	Laboratorio de Virolog√≠a del Hospital de Ni√±os Dr. Ricardo Gutierrez	√Årea de Secuenciaci√≥n del Laboratorio de Virolog√≠a del Hospital de Ni√±os Dr. Ricardo Gutierrez	Nabaes Jodar et al B
	EPI_ISL_452117	NJ Public Health and Environmental Laboratories	Pathogen Discovery, Respiratory Viruses Branch, Division of Viral Diseases, Centers for Disease Control and Prevention	Yan Li et al B
	EPI_ISL_451407	NYU Langone Health	Departments of Pathology and Medicine, New York University School of Medicine	Maria Aguero-Rosenfeld et al A
	EPI_ISL_455434	Instituto de Diagnostico y Referencia Epidemiologicos (INDRE)	Instituto de Diagnostico y Referencia Epidemiologicos (INDRE)	Taboada Ram√≠rez Blanca. Ramirez-Gonzalez Ernesto et al
	EPI_ISL_457780	Johns Hopkins Hospital Department of Pathology	Johns Hopkins Hospital Department of Pathology	Peter M. Thielen et al
	EPI_ISL_434587	Johns Hopkins Hospital Department of Pathology	Johns Hopkins Hospital Department of Pathology	Peter M. Thielen et al
	EPI_ISL_438222	Johns Hopkins Hospital Department of Pathology	Johns Hopkins Hospital Department of Pathology	Peter M. Thielen et al
	EPI_ISL_457810	Johns Hopkins Hospital Department of Pathology	Johns Hopkins Hospital Department of Pathology	Peter M. Thielen et al
	EPI_ISL_434639	Johns Hopkins Hospital Department of Pathology	Johns Hopkins Hospital Department of Pathology	Peter M. Thielen et al
	EPI_ISL_437399	Virginia DCLS	Virginia DCLS	Virginia DCLS et al
	EPI_ISL_420027	Virginia DCLS	Virginia DCLS	Virginia DCLS et al
	EPI_ISL_419708	Virginia DCLS	Virginia DCLS	Virginia DCLS et al
	EPI_ISL_451416	NYU Langone Health	Departments of Pathology and Medicine, New York University School of Medicine	Maria Aguero-Rosenfeld et al A
	EPI_ISL_447286	Microbiology Division, Barzilai University Medical Center	Stern Lab	Stern Lab et al (https://dx.doi.org/10.1101/2020.05.21.20104521)
	EPI_ISL_437559	Scripps Medical Laboratory	Andersen lab at Scripps Research	SEARCH Alliance San Diego with Michael Quigley et al
	EPI_ISL_428204	Nebraska Public Health Laboratory	UNMC COVID-19 Response Team	UNMC COVID-19 Response Team et al
	EPI_ISL_420022	Virginia DCLS	Virginia DCLS	Virginia DCLS et al
	EPI_ISL_420019	Virginia DCLS	Virginia DCLS	Virginia DCLS et al
	EPI_ISL_419257	Virginia DCLS	Virginia DCLS	Virginia DCLS et al
	EPI_ISL_419258	Virginia DCLS	Virginia DCLS	Virginia DCLS et al
	EPI_ISL_426455	Virginia DCLS	Virginia DCLS	Virginia DCLS et al
	EPI_ISL_420630	Virginia DCLS	Virginia DCLS	Virginia DCLS et al
	EPI_ISL_420020	Virginia DCLS	Virginia DCLS	Virginia DCLS et al
	EPI_ISL_420021	Virginia DCLS	Virginia DCLS	Virginia DCLS et al
	EPI_ISL_424878	NJ Public Health and Environmental Laboratories	Pathogen Discovery, Respiratory Viruses Branch, Division of Viral Diseases, Centers for Disease Control and Prevention	Yan Li et al B
	EPI_ISL_417687	The National University Hospital of Iceland	deCODE genetics	Daniel F Gudbjartsson et al (https://dx.doi.org/10.1056/NEJMoa2006100)
	EPI_ISL_436041	DC Public Health Lab Dept of Forensic Science	Pathogen Discovery, Respiratory Viruses Branch, Division of Viral Diseases, Centers for Disease Control and Prevention	Ying Tao et al B
	EPI_ISL_451422	NYU Langone Health	Departments of Pathology and Medicine, New York University School of Medicine	Maria Aguero-Rosenfeld et al A
	EPI_ISL_421718	NYU Langone Health	Departments of Pathology and Medicine, New York University School of Medicine	Maria Aguero-Rosenfeld et al A
	EPI_ISL_450797	Jamaica Ministry of Health and Wellness	Pathogen Discovery, Respiratory Viruses Branch, Division of Viral Diseases, Centers for Disease Control and Prevention	Yan Li et al B
	EPI_ISL_421721	NYU Langone Health	Departments of Pathology and Medicine, New York University School of Medicine	Maria Aguero-Rosenfeld et al B (https://dx.doi.org/10.1101/2020.04.15.20064931)
	EPI_ISL_429418	Department of Virus and Microbiological Special Diagnostics, Statens Serum Institut, Copenhagen, Denmark, Artillerivej 5, 2300 Copenahgen S	Albertsen lab, Department of Chemistry and Bioscience, Aalborg University, Denmark	Rasmus Kirkegaard et al
	EPI_ISL_437926	Institut f√ºr Virologie am Department f√ºr Hygiene, Mikrobiologie und Public Health	Bergthaler laboratory, CeMM Research Center for Molecular Medicine of the Austrian Academy of Sciences	Alexandra Popa et al A (https://www.biorxiv.org/content/10.1101/2020.07.15.204339v1)
	EPI_ISL_457791	Johns Hopkins Hospital Department of Pathology	Johns Hopkins Hospital Department of Pathology	Peter M. Thielen et al
	EPI_ISL_455361	Emory Molecular Diagnostics Laboratory, Emory Healthcare	Piantadosi Lab, Emory Department of Pathology	Ahmed Babiker et al
	EPI_ISL_436042	DC Public Health Lab Dept of Forensic Science	Pathogen Discovery, Respiratory Viruses Branch, Division of Viral Diseases, Centers for Disease Control and Prevention	Ying Tao et al B
	EPI_ISL_427172	UW Virology Lab	UW Virology Lab	Pavitra Roychoudhury et al A
	EPI_ISL_457818	Johns Hopkins Hospital Department of Pathology	Johns Hopkins Hospital Department of Pathology	Peter M. Thielen et al
	EPI_ISL_457755	Johns Hopkins Hospital Department of Pathology	Johns Hopkins Hospital Department of Pathology	Peter M. Thielen et al
	EPI_ISL_445167	Scripps Medical Laboratory	Andersen lab at Scripps Research	SEARCH Alliance San Diego with Michael Quigley et al
	EPI_ISL_427166	UW Virology Lab	UW Virology Lab	Pavitra Roychoudhury et al A
	EPI_ISL_437556	Scripps Medical Laboratory	Andersen lab at Scripps Research	SEARCH Alliance San Diego with Michael Quigley et al
	EPI_ISL_429035	UCSF Clinical Microbiology Laboratory	Chan-Zuckerberg Biohub	CZB Cliahub Consortium et al
	EPI_ISL_438229	Johns Hopkins Hospital Department of Pathology	Johns Hopkins Hospital Department of Pathology	Peter M. Thielen et al
	EPI_ISL_450624	Michigan Department of Health and Human Services, Bureau of Laboratories	Michigan Department of Health and Human Services, Bureau of Laboratories	Blankenship HM et al
	EPI_ISL_443185	UW Virology Lab	UW Virology Lab	Pavitra Roychoudhury et al A
	EPI_ISL_422464	Gundersen Molecular Diagnostics Laboratory	Kabara Cancer Research Institute	Craig S. Richmond et al (https://www.medrxiv.org/content/10.1101/2020.06.08.20125534v1)
	EPI_ISL_436467	UPMC Clinical Laboratory	Microbial Genome Sequencing Center, Microbial Genomic Epidemiological Laboratory	Dan Snyder et al
	EPI_ISL_452231	Saroledens Familjelakare	The Public Health Agency of Sweden	Katarina Jarbur et al
	EPI_ISL_437095	Latvijas Infektoloƒ£ijas centrs	Latvian Biomedical Research and Study Centre	Ivars Silamiƒ∑elis et al
	EPI_ISL_434545	Puerto Rico Department of Health	Centers for Disease Control and Prevention, Dengue Branch	Gilberto A. Santiago et al
	EPI_ISL_423609	Respiratory Virus Unit, Microbiology Services Colindale, Public Health England	Respiratory Virus Unit, Microbiology Services Colindale, Public Health England	Monica Galiano et al (https://virological.org/t/preliminary-analysis-of-sars-cov-2-importation-establishment-of-uk-transmission-lineages/507)
	EPI_ISL_454605	Institute for Public Health	Laboratory for advanced genomics	Filip Rokiƒá et al
	EPI_ISL_427569	NewYork-Presbyterian & Mason Lab	Mason Lab	Daniel J. Butler et al (https://dx.doi.org/10.1101/2020.04.20.048066)
	EPI_ISL_444617	NYU Langone Health	Departments of Pathology and Medicine, New York University School of Medicine	Maria Aguero-Rosenfeld et al A
	EPI_ISL_455440	1. ViroGenetics - BSL3 Laboratory of Virology, Ma≈Çopolska Centre of Biotechnology, Jagiellonian University; 2. II Department of Internal Medicine, Faculty of Medicine, Jagiellonian University Medical College; 3. Narodowy Instytut Zdrowia Publicznego ‚Äì Pa≈Ñstwowy Zak≈Çad Higieny (NIZP-PZH)	1. ViroGenetics - BSL3 Laboratory of Virology, Ma≈Çopolska Centre of Biotechnology, Jagiellonian University; 2. II Department of Internal Medicine, Faculty of Medicine, Jagiellonian University Medical College; 3. Narodowy Instytut Zdrowia Publicznego ‚Äì Pa≈Ñstwowy Zak≈Çad Higieny (NIZP-PZH).	Katarzyna Pancer et al
	EPI_ISL_455429	Nigeria Centre for Disease Control (NCDC)	African Centre of Excellence for Genomics of Infectious Diseases (ACEGID), Redeemer's University, Ede, Osun State, Nigeria	Oluniyi P.E. et al A (https://virological.org/t/sars-cov-2-genomes-from-nigeria-reveal-community-transmission-multiple-virus-lineages-and-spike-protein-mutation-associated-with-higher-transmission-and-pathogenicity/494)
	EPI_ISL_427211	UW Virology Lab	UW Virology Lab	Pavitra Roychoudhury et al A
	EPI_ISL_431019	Alaska State Virology Laboratory	Alaska State Virology Laboratory	Jack Chen et al
	EPI_ISL_434638	Johns Hopkins Hospital Department of Pathology	Johns Hopkins Hospital Department of Pathology	Peter M. Thielen et al
	EPI_ISL_445286	HOSPITAL HANGA ROA	Instituto de Salud Publica de Chile	Andr√©s E Castillo et al
	EPI_ISL_428877	State Research Center of Virology and Biotechnology VECTOR, Department of Collection of Microorganisms	State Research Center of Virology and Biotechnology VECTOR, Department of Collection of Microorganisms	Sergey A. Bodnev et al
	EPI_ISL_444995	Naval Health Research Center	Naval Medical Research Center Biological Defense Research Directorate	Logan Voegtly et al
	EPI_ISL_444997	Naval Health Research Center	Naval Medical Research Center Biological Defense Research Directorate	Logan Voegtly et al
	EPI_ISL_444996	Naval Health Research Center	Naval Medical Research Center Biological Defense Research Directorate	Logan Voegtly et al
	EPI_ISL_421756	Laboratoire National de Sante, Microbiology, Virology	Laboratoire National de Sante, Microbiology, Epidemiology and Microbial Genomics	Anke Wienecke-Baldacchino et al
	EPI_ISL_421543	Wyoming Public Health Laboratory	Center for Global Health, University of New Mexico Health Sciences Center	Daryl Domman et al
	EPI_ISL_421553	Wyoming Public Health Laboratory	Center for Global Health, University of New Mexico Health Sciences Center	Daryl Domman et al
	EPI_ISL_457759	Johns Hopkins Hospital Department of Pathology	Johns Hopkins Hospital Department of Pathology	Peter M. Thielen et al
	EPI_ISL_420140	Department for Virology, Molecular Biology and Genome Research, R. G. Lugar Center for Public Health Research, National Center for Disease Control and Public Health (NCDC) of Georgia.	Department for Virology, Molecular Biology and Genome Research, R. G. Lugar Center for Public Health Research, National Center for Disease Control and Public Health (NCDC) of Georgia.	Nato Kotaria et al
	EPI_ISL_428996	UCSF Clinical Microbiology Laboratory	Chan-Zuckerberg Biohub	CZB Cliahub Consortium et al
	EPI_ISL_438235	Johns Hopkins Hospital Department of Pathology	Johns Hopkins Hospital Department of Pathology	Peter M. Thielen et al
	EPI_ISL_428206	Nebraska Public Health Laboratory	UNMC COVID-19 Response Team	UNMC COVID-19 Response Team et al
	EPI_ISL_419581	Laboratoire National de Sant√©, Microbiology, Virology	Laboratoire National de Sant√©, Microbiology, Epidemiology and Microbial Genomics	Anke Wienecke-Baldacchino et al
	EPI_ISL_427189	UW Virology Lab	UW Virology Lab	Pavitra Roychoudhury et al A
	EPI_ISL_429622	UW Virology Lab	UW Virology Lab	Pavitra Roychoudhury et al A
	EPI_ISL_426434	PA Department of Health, Bureau of Laboratories	Pathogen Discovery, Respiratory Viruses Branch, Division of Viral Diseases, Centers for Disease Control and Prevention	Krista Queen et al A
	EPI_ISL_457797	Johns Hopkins Hospital Department of Pathology	Johns Hopkins Hospital Department of Pathology	Peter M. Thielen et al
	EPI_ISL_417856	The National University Hospital of Iceland	deCODE genetics	Daniel F Gudbjartsson et al (https://dx.doi.org/10.1056/NEJMoa2006100)
	EPI_ISL_438233	Johns Hopkins Hospital Department of Pathology	Johns Hopkins Hospital Department of Pathology	Peter M. Thielen et al
	EPI_ISL_450799	Jamaica Ministry of Health and Wellness	Pathogen Discovery, Respiratory Viruses Branch, Division of Viral Diseases, Centers for Disease Control and Prevention	Yan Li et al B
	EPI_ISL_450800	AR Dept. of Health-Public Health Lab	Pathogen Discovery, Respiratory Viruses Branch, Division of Viral Diseases, Centers for Disease Control and Prevention	Yan Li et al B
	EPI_ISL_428377	Yale COVID-19 Biorepository	Grubaugh Lab - Yale School of Public Health	Joseph Fauver et al B
	EPI_ISL_422453	Gundersen Molecular Diagnostics Laboratory	Kabara Cancer Research Institute	Craig S. Richmond et al (https://www.medrxiv.org/content/10.1101/2020.06.08.20125534v1)
	EPI_ISL_426470	Virginia DCLS	Virginia DCLS	Virginia DCLS et al
	EPI_ISL_421279	Clinical Diagnostics Laboratory, Diagnostic & Experimental Pathology, Lilly Research Laboratories	Clinical Diagnostics Laboratory, Diagnostic & Experimental Pathology, Lilly Research Laboratories	Tim Holzer et al
	EPI_ISL_419670	Center for Virology, Medical University of Vienna	Bergthaler laboratory, CeMM Research Center for Molecular Medicine of the Austrian Academy of Sciences	Alexandra Popa et al A (https://www.biorxiv.org/content/10.1101/2020.07.15.204339v1)
	EPI_ISL_452229	Narhalsan Backa vardcentral	The Public Health Agency of Sweden	Mats Olsson et al
	EPI_ISL_428905	State Research Center of Virology and Biotechnology VECTOR, Department of Collection of Microorganisms	State Research Center of Virology and Biotechnology VECTOR, Department of Collection of Microorganisms	Sergey A. Bodnev et al
	EPI_ISL_438227	Johns Hopkins Hospital Department of Pathology	Johns Hopkins Hospital Department of Pathology	Peter M. Thielen et al
	EPI_ISL_435123	Mohammed Bin Rashid University of Medicine and Health Sciences	Al Jalila Genomics Center	Ahmad Abou Tayoun et al (https://dx.doi.org/10.1101/2020.05.06.080606)
	EPI_ISL_434690	Johns Hopkins Hospital Department of Pathology	Johns Hopkins Hospital Department of Pathology	Peter M. Thielen et al
	EPI_ISL_457770	Johns Hopkins Hospital Department of Pathology	Johns Hopkins Hospital Department of Pathology	Peter M. Thielen et al
	EPI_ISL_456204	LabPLUS	Institute of Environmental Science and Research (ESR)	Matt Storey et al A
	EPI_ISL_457765	Johns Hopkins Hospital Department of Pathology	Johns Hopkins Hospital Department of Pathology	Peter M. Thielen et al
	EPI_ISL_457794	Johns Hopkins Hospital Department of Pathology	Johns Hopkins Hospital Department of Pathology	Peter M. Thielen et al
	EPI_ISL_456143	Instituto Nacional de Salud - Unidad de Secuenciaci√≥n y An√°lisis Gen√≥mico	Instituto Nacional de Salud, Universidad Cooperativa de Colombia, Instituto Alexander von Humboldt, Imperial College-London, London School of Hygiene & Tropical Medicine	Katherine Laiton-Donato et al (https://dx.doi.org/10.1101/2020.06.02.20120782)
	EPI_ISL_417359	UW Virology Lab	UW Virology Lab	Pavitra Roychoudhury et al B (https://doi.dx.org/10.1101/2020.04.02.20051417)
	EPI_ISL_429996	Biolab Diagnostic Laboratories	Andersen lab at Scripps Research	Issa Abu-Dayyeh et al
	EPI_ISL_430006	Biolab Diagnostic Laboratories	Andersen lab at Scripps Research	Issa Abu-Dayyeh et al
	EPI_ISL_454446	Halmstad klinisk mikrobiologi	The Public Health Agency of Sweden	Anna-Malin Linde et al
	EPI_ISL_435129	Mohammed Bin Rashid University of Medicine and Health Sciences	Al Jalila Genomics Center	Ahmad Abou Tayoun et al (https://dx.doi.org/10.1101/2020.05.06.080606)
	EPI_ISL_434684	Johns Hopkins Hospital Department of Pathology	Johns Hopkins Hospital Department of Pathology	Peter M. Thielen et al
	EPI_ISL_437229	Max von Pettenkofer Institute, Virology, National Reference Center for Retroviruses, LMU M√ºnchen	Laboratory for Functional Genome Analysis, Dept. Genomics, Gene Center of the LMU Munich	Max Muenchhoff et al
	EPI_ISL_436870	Michigan Department of Health and Human Services, Bureau of Laboratories	Michigan Department of Health and Human Services, Bureau of Laboratories	Blankenship HM et al
	EPI_ISL_426469	Virginia DCLS	Virginia DCLS	Virginia DCLS et al
	EPI_ISL_438243	Johns Hopkins Hospital Department of Pathology	Johns Hopkins Hospital Department of Pathology	Peter M. Thielen et al
	EPI_ISL_429030	UCSF Clinical Microbiology Laboratory	Chan-Zuckerberg Biohub	CZB Cliahub Consortium et al
	EPI_ISL_457793	Johns Hopkins Hospital Department of Pathology	Johns Hopkins Hospital Department of Pathology	Peter M. Thielen et al
	EPI_ISL_450592	Michigan Department of Health and Human Services, Bureau of Laboratories	Michigan Department of Health and Human Services, Bureau of Laboratories	Blankenship HM et al
	EPI_ISL_457788	Johns Hopkins Hospital Department of Pathology	Johns Hopkins Hospital Department of Pathology	Peter M. Thielen et al
	EPI_ISL_447407	Clinical Virology Unit, Hadassah Hebrew University Medical Center	Stern Lab	Stern Lab et al (https://dx.doi.org/10.1101/2020.05.21.20104521)
	EPI_ISL_434685	Johns Hopkins Hospital Department of Pathology	Johns Hopkins Hospital Department of Pathology	Peter M. Thielen et al
	EPI_ISL_438237	Johns Hopkins Hospital Department of Pathology	Johns Hopkins Hospital Department of Pathology	Peter M. Thielen et al
	EPI_ISL_457757	Johns Hopkins Hospital Department of Pathology	Johns Hopkins Hospital Department of Pathology	Peter M. Thielen et al
	EPI_ISL_434682	Johns Hopkins Hospital Department of Pathology	Johns Hopkins Hospital Department of Pathology	Peter M. Thielen et al
	EPI_ISL_444586	Northwestern Memorial Hospital	Ozer Lab	Ramon Lorenzo-Redondo et al (https://dx.doi.org/10.1101/2020.05.19.20107144)
	EPI_ISL_420576	NYU Langone Health	Departments of Pathology and Medicine, New York University School of Medicine	Maria Aguero-Rosenfeld et al B (https://dx.doi.org/10.1101/2020.04.15.20064931)
	EPI_ISL_430558	Victorian Infectious Diseases Reference Laboratory (VIDRL)	Microbiological Diagnostic Unit Public Health Laboratory and Victorian Infectious Diseases Reference Laboratory, The Peter Doherty Institute for Infection and Immunity	Caly L. et al (https://dx.doi.org/10.1101/2020.05.12.20099929)
	EPI_ISL_438244	Johns Hopkins Hospital Department of Pathology	Johns Hopkins Hospital Department of Pathology	Peter M. Thielen et al
	EPI_ISL_434689	Johns Hopkins Hospital Department of Pathology	Johns Hopkins Hospital Department of Pathology	Peter M. Thielen et al
	EPI_ISL_447059	Michigan Department of Health and Human Services, Bureau of Laboratories	Michigan Department of Health and Human Services, Bureau of Laboratories	Blankenship HM et al
	EPI_ISL_457811	Johns Hopkins Hospital Department of Pathology	Johns Hopkins Hospital Department of Pathology	Peter M. Thielen et al
	EPI_ISL_450589	Michigan Department of Health and Human Services, Bureau of Laboratories	Michigan Department of Health and Human Services, Bureau of Laboratories	Blankenship HM et al
	EPI_ISL_457809	Johns Hopkins Hospital Department of Pathology	Johns Hopkins Hospital Department of Pathology	Peter M. Thielen et al
	EPI_ISL_457817	Johns Hopkins Hospital Department of Pathology	Johns Hopkins Hospital Department of Pathology	Peter M. Thielen et al
	EPI_ISL_438224	Johns Hopkins Hospital Department of Pathology	Johns Hopkins Hospital Department of Pathology	Peter M. Thielen et al
	EPI_ISL_436851	Michigan Department of Health and Human Services, Bureau of Laboratories	Michigan Department of Health and Human Services, Bureau of Laboratories	Blankenship HM et al
