# Supplementary material for: Genomic Diversity of SARS-CoV-2 During Early Introduction into the United States National Capital Region
Source: medRxiv. 2020 Aug 23:2020.08.13.20174136. Originally published 2020 Aug 15. Preprint. [Version 2] doi: 10.1101/2020.08.13.20174136 (PMC7430609; doi:10.1101/2020.08.13.20174136)
Supplement: Supplement 2020 [file 94045-2020.08.13.20174136-6.xlsx]

## Sheet: TableS6
Supplemental Table 6. Accession numbers of samples used in genetic distance analysis.
dataset	accession
GlobalB	MN908947.3
GlobalA	MT159713.1
GlobalA	MT159716.1
GlobalA	MT450920.1
GlobalA	MT126808.1
GlobalA	MT534285.1
GlobalA	MT276597.1
GlobalA	MT066156.1
GlobalA	MT077125.1
GlobalA	MT428554.1
GlobalA	MT304474.1
GlobalA	MT304475.1
GlobalA	MT374101.1
GlobalA	MT506210.1
GlobalA	MT324062.1
GlobalA	EPI_ISL_457722
GlobalA	EPI_ISL_418241
GlobalA	EPI_ISL_418242
GlobalA	EPI_ISL_420037
GlobalA	EPI_ISL_420600
GlobalA	EPI_ISL_420599
GlobalA	EPI_ISL_420598
GlobalA	EPI_ISL_430795
GlobalA	EPI_ISL_430797
GlobalA	EPI_ISL_430798
GlobalA	EPI_ISL_430801
GlobalA	EPI_ISL_419831
GlobalA	EPI_ISL_419832
GlobalA	EPI_ISL_419833
GlobalA	EPI_ISL_407894
GlobalA	EPI_ISL_407896
GlobalA	EPI_ISL_414414
GlobalA	EPI_ISL_418799
GlobalA	EPI_ISL_450195
GlobalA	EPI_ISL_406844
GlobalA	EPI_ISL_416410
GlobalA	EPI_ISL_416411
GlobalA	EPI_ISL_416415
GlobalA	EPI_ISL_419734
GlobalA	EPI_ISL_426660
GlobalA	EPI_ISL_426967
GlobalA	EPI_ISL_427027
GlobalA	EPI_ISL_427030
GlobalA	EPI_ISL_427052
GlobalA	EPI_ISL_430558
GlobalA	EPI_ISL_455603
GlobalA	EPI_ISL_419655
GlobalA	EPI_ISL_419656
GlobalA	EPI_ISL_419670
GlobalA	EPI_ISL_437926
GlobalA	EPI_ISL_437932
GlobalA	EPI_ISL_437976
GlobalA	EPI_ISL_437981
GlobalA	EPI_ISL_437990
GlobalA	EPI_ISL_437993
GlobalA	EPI_ISL_437994
GlobalA	EPI_ISL_437995
GlobalA	EPI_ISL_438047
GlobalA	EPI_ISL_438102
GlobalA	EPI_ISL_419692
GlobalA	EPI_ISL_419693
GlobalA	EPI_ISL_415159
GlobalA	EPI_ISL_407976
GlobalA	EPI_ISL_425057
GlobalA	EPI_ISL_425058
GlobalA	EPI_ISL_425051
GlobalA	EPI_ISL_434363
GlobalA	EPI_ISL_451165
GlobalA	EPI_ISL_447129
GlobalA	EPI_ISL_447133
GlobalA	EPI_ISL_458139
GlobalA	EPI_ISL_450873
GlobalA	EPI_ISL_427293
GlobalA	EPI_ISL_429669
GlobalA	EPI_ISL_426580
GlobalA	EPI_ISL_415128
GlobalA	EPI_ISL_412964
GlobalA	EPI_ISL_413016
GlobalA	EPI_ISL_414014
GlobalA	EPI_ISL_414015
GlobalA	EPI_ISL_416032
GlobalA	EPI_ISL_443187
GlobalA	EPI_ISL_435674
GlobalA	EPI_ISL_435675
GlobalA	EPI_ISL_435676
GlobalA	EPI_ISL_435677
GlobalA	EPI_ISL_411902
GlobalA	EPI_ISL_415578
GlobalA	EPI_ISL_415580
GlobalA	EPI_ISL_412965
GlobalA	EPI_ISL_418836
GlobalA	EPI_ISL_415577
GlobalA	EPI_ISL_418843
GlobalA	EPI_ISL_413014
GlobalA	EPI_ISL_425177
GlobalA	EPI_ISL_413015
GlobalA	EPI_ISL_418377
GlobalA	EPI_ISL_418327
GlobalA	EPI_ISL_418325
GlobalA	EPI_ISL_418343
GlobalA	EPI_ISL_418379
GlobalA	EPI_ISL_418326
GlobalA	EPI_ISL_418345
GlobalA	EPI_ISL_450317
GlobalA	EPI_ISL_450747
GlobalA	EPI_ISL_445301
GlobalA	EPI_ISL_445274
GlobalA	EPI_ISL_445298
GlobalA	EPI_ISL_445319
GlobalA	EPI_ISL_445329
GlobalA	EPI_ISL_445346
GlobalA	EPI_ISL_445286
GlobalA	EPI_ISL_456117
GlobalA	EPI_ISL_456134
GlobalA	EPI_ISL_456135
GlobalA	EPI_ISL_456138
GlobalA	EPI_ISL_456149
GlobalA	EPI_ISL_456126
GlobalA	EPI_ISL_456143
GlobalA	EPI_ISL_434533
GlobalA	EPI_ISL_434535
GlobalA	EPI_ISL_434536
GlobalA	EPI_ISL_434540
GlobalA	EPI_ISL_434538
GlobalA	EPI_ISL_434539
GlobalA	EPI_ISL_454581
GlobalA	EPI_ISL_454583
GlobalA	EPI_ISL_455566
GlobalA	EPI_ISL_454592
GlobalA	EPI_ISL_454578
GlobalA	EPI_ISL_454605
GlobalA	EPI_ISL_451934
GlobalA	EPI_ISL_416742
GlobalA	EPI_ISL_426883
GlobalA	EPI_ISL_426887
GlobalA	EPI_ISL_426890
GlobalA	EPI_ISL_426894
GlobalA	EPI_ISL_426884
GlobalA	EPI_ISL_426886
GlobalA	EPI_ISL_417950
GlobalA	EPI_ISL_420843
GlobalA	EPI_ISL_417946
GlobalA	EPI_ISL_417437
GlobalA	EPI_ISL_417439
GlobalA	EPI_ISL_417440
GlobalA	EPI_ISL_414647
GlobalA	EPI_ISL_429295
GlobalA	EPI_ISL_444828
GlobalA	EPI_ISL_436965
GlobalA	EPI_ISL_444964
GlobalA	EPI_ISL_429412
GlobalA	EPI_ISL_429418
GlobalA	EPI_ISL_429504
GlobalA	EPI_ISL_416142
GlobalA	EPI_ISL_416143
GlobalA	EPI_ISL_417482
GlobalA	EPI_ISL_422563
GlobalA	EPI_ISL_430820
GlobalA	EPI_ISL_430819
GlobalA	EPI_ISL_407071
GlobalA	EPI_ISL_407073
GlobalA	EPI_ISL_414040
GlobalA	EPI_ISL_414041
GlobalA	EPI_ISL_414042
GlobalA	EPI_ISL_414043
GlobalA	EPI_ISL_414044
GlobalA	EPI_ISL_417216
GlobalA	EPI_ISL_424051
GlobalA	EPI_ISL_423609
GlobalA	EPI_ISL_423691
GlobalA	EPI_ISL_423699
GlobalA	EPI_ISL_423083
GlobalA	EPI_ISL_425023
GlobalA	EPI_ISL_423300
GlobalA	EPI_ISL_423306
GlobalA	EPI_ISL_420065
GlobalA	EPI_ISL_450498
GlobalA	EPI_ISL_457725
GlobalA	EPI_ISL_457727
GlobalA	EPI_ISL_457729
GlobalA	EPI_ISL_457740
GlobalA	EPI_ISL_407079
GlobalA	EPI_ISL_418391
GlobalA	EPI_ISL_418392
GlobalA	EPI_ISL_418394
GlobalA	EPI_ISL_418397
GlobalA	EPI_ISL_418403
GlobalA	EPI_ISL_418406
GlobalA	EPI_ISL_412971
GlobalA	EPI_ISL_413603
GlobalA	EPI_ISL_418430
GlobalA	EPI_ISL_420604
GlobalA	EPI_ISL_437689
GlobalA	EPI_ISL_437690
GlobalA	EPI_ISL_414600
GlobalA	EPI_ISL_414626
GlobalA	EPI_ISL_414628
GlobalA	EPI_ISL_428358
GlobalA	EPI_ISL_406596
GlobalA	EPI_ISL_406597
GlobalA	EPI_ISL_411219
GlobalA	EPI_ISL_408430
GlobalA	EPI_ISL_411218
GlobalA	EPI_ISL_408431
GlobalA	EPI_ISL_443300
GlobalA	EPI_ISL_417335
GlobalA	EPI_ISL_417336
GlobalA	EPI_ISL_414625
GlobalA	EPI_ISL_410486
GlobalA	EPI_ISL_428855
GlobalA	EPI_ISL_428856
GlobalA	EPI_ISL_420140
GlobalA	EPI_ISL_420142
GlobalA	EPI_ISL_416479
GlobalA	EPI_ISL_416477
GlobalA	EPI_ISL_416480
GlobalA	EPI_ISL_415641
GlobalA	EPI_ISL_416478
GlobalA	EPI_ISL_416481
GlobalA	EPI_ISL_415644
GlobalA	EPI_ISL_452103
GlobalA	EPI_ISL_437229
GlobalA	EPI_ISL_437259
GlobalA	EPI_ISL_437265
GlobalA	EPI_ISL_451937
GlobalA	EPI_ISL_451939
GlobalA	EPI_ISL_451944
GlobalA	EPI_ISL_406862
GlobalA	EPI_ISL_450206
GlobalA	EPI_ISL_450209
GlobalA	EPI_ISL_450200
GlobalA	EPI_ISL_450199
GlobalA	EPI_ISL_450201
GlobalA	EPI_ISL_450203
GlobalA	EPI_ISL_450205
GlobalA	EPI_ISL_414499
GlobalA	EPI_ISL_414504
GlobalA	EPI_ISL_414505
GlobalA	EPI_ISL_414508
GlobalA	EPI_ISL_414509
GlobalA	EPI_ISL_414574
GlobalA	EPI_ISL_422382
GlobalA	EPI_ISL_422387
GlobalA	EPI_ISL_422405
GlobalA	EPI_ISL_422394
GlobalA	EPI_ISL_422397
GlobalA	EPI_ISL_422398
GlobalA	EPI_ISL_422403
GlobalA	EPI_ISL_430469
GlobalA	EPI_ISL_434480
GlobalA	EPI_ISL_434481
GlobalA	EPI_ISL_437880
GlobalA	EPI_ISL_437882
GlobalA	EPI_ISL_437883
GlobalA	EPI_ISL_447643
GlobalA	EPI_ISL_437874
GlobalA	EPI_ISL_444998
GlobalA	EPI_ISL_444999
GlobalA	EPI_ISL_445000
GlobalA	EPI_ISL_428448
GlobalA	EPI_ISL_416315
GlobalA	EPI_ISL_420455
GlobalA	EPI_ISL_417182
GlobalA	EPI_ISL_417177
GlobalA	EPI_ISL_417195
GlobalA	EPI_ISL_419215
GlobalA	EPI_ISL_419225
GlobalA	EPI_ISL_419245
GlobalA	EPI_ISL_419250
GlobalA	EPI_ISL_434564
GlobalA	EPI_ISL_434565
GlobalA	EPI_ISL_434566
GlobalA	EPI_ISL_434568
GlobalA	EPI_ISL_450409
GlobalA	EPI_ISL_450404
GlobalA	EPI_ISL_450405
GlobalA	EPI_ISL_435420
GlobalA	EPI_ISL_435419
GlobalA	EPI_ISL_435409
GlobalA	EPI_ISL_435416
GlobalA	EPI_ISL_435417
GlobalA	EPI_ISL_435430
GlobalA	EPI_ISL_435425
GlobalA	EPI_ISL_417780
GlobalA	EPI_ISL_417765
GlobalA	EPI_ISL_417776
GlobalA	EPI_ISL_417751
GlobalA	EPI_ISL_417850
GlobalA	EPI_ISL_417687
GlobalA	EPI_ISL_417856
GlobalA	EPI_ISL_417768
GlobalA	EPI_ISL_413522
GlobalA	EPI_ISL_413523
GlobalA	EPI_ISL_421668
GlobalA	EPI_ISL_421669
GlobalA	EPI_ISL_421672
GlobalA	EPI_ISL_435062
GlobalA	EPI_ISL_436416
GlobalA	EPI_ISL_454531
GlobalA	EPI_ISL_454536
GlobalA	EPI_ISL_458079
GlobalA	EPI_ISL_458081
GlobalA	EPI_ISL_437187
GlobalA	EPI_ISL_437189
GlobalA	EPI_ISL_437191
GlobalA	EPI_ISL_435282
GlobalA	EPI_ISL_435283
GlobalA	EPI_ISL_424349
GlobalA	EPI_ISL_437512
GlobalA	EPI_ISL_445088
GlobalA	EPI_ISL_418516
GlobalA	EPI_ISL_418548
GlobalA	EPI_ISL_418582
GlobalA	EPI_ISL_418583
GlobalA	EPI_ISL_418584
GlobalA	EPI_ISL_417432
GlobalA	EPI_ISL_418581
GlobalA	EPI_ISL_447447
GlobalA	EPI_ISL_447407
GlobalA	EPI_ISL_447406
GlobalA	EPI_ISL_447329
GlobalA	EPI_ISL_447319
GlobalA	EPI_ISL_447298
GlobalA	EPI_ISL_447286
GlobalA	EPI_ISL_419211
GlobalA	EPI_ISL_457749
GlobalA	EPI_ISL_457826
GlobalA	EPI_ISL_417419
GlobalA	EPI_ISL_451298
GlobalA	EPI_ISL_451299
GlobalA	EPI_ISL_451300
GlobalA	EPI_ISL_410545
GlobalA	EPI_ISL_451302
GlobalA	EPI_ISL_451306
GlobalA	EPI_ISL_451307
GlobalA	EPI_ISL_412974
GlobalA	EPI_ISL_418258
GlobalA	EPI_ISL_420565
GlobalA	EPI_ISL_429228
GlobalA	EPI_ISL_429231
GlobalA	EPI_ISL_429233
GlobalA	EPI_ISL_417445
GlobalA	EPI_ISL_450792
GlobalA	EPI_ISL_450793
GlobalA	EPI_ISL_450794
GlobalA	EPI_ISL_450796
GlobalA	EPI_ISL_450797
GlobalA	EPI_ISL_450798
GlobalA	EPI_ISL_450799
GlobalA	EPI_ISL_407084
GlobalA	EPI_ISL_416568
GlobalA	EPI_ISL_416581
GlobalA	EPI_ISL_416601
GlobalA	EPI_ISL_416603
GlobalA	EPI_ISL_416616
GlobalA	EPI_ISL_416622
GlobalA	EPI_ISL_412969
GlobalA	EPI_ISL_420890
GlobalA	EPI_ISL_445183
GlobalA	EPI_ISL_408669
GlobalA	EPI_ISL_410531
GlobalA	EPI_ISL_410532
GlobalA	EPI_ISL_419301
GlobalA	EPI_ISL_419307
GlobalA	EPI_ISL_419311
GlobalA	EPI_ISL_416524
GlobalA	EPI_ISL_416525
GlobalA	EPI_ISL_408665
GlobalA	EPI_ISL_408666
GlobalA	EPI_ISL_408667
GlobalA	EPI_ISL_429992
GlobalA	EPI_ISL_429996
GlobalA	EPI_ISL_429998
GlobalA	EPI_ISL_430000
GlobalA	EPI_ISL_430005
GlobalA	EPI_ISL_430006
GlobalA	EPI_ISL_430014
GlobalA	EPI_ISL_454571
GlobalA	EPI_ISL_454572
GlobalA	EPI_ISL_435045
GlobalA	EPI_ISL_435046
GlobalA	EPI_ISL_435047
GlobalA	EPI_ISL_457827
GlobalA	EPI_ISL_457828
GlobalA	EPI_ISL_457829
GlobalA	EPI_ISL_457836
GlobalA	EPI_ISL_457840
GlobalA	EPI_ISL_457841
GlobalA	EPI_ISL_457843
GlobalA	EPI_ISL_425118
GlobalA	EPI_ISL_426164
GlobalA	EPI_ISL_426166
GlobalA	EPI_ISL_426168
GlobalA	EPI_ISL_427810
GlobalA	EPI_ISL_421652
GlobalA	EPI_ISL_422424
GlobalA	EPI_ISL_422427
GlobalA	EPI_ISL_416541
GlobalA	EPI_ISL_416458
GlobalA	EPI_ISL_416542
GlobalA	EPI_ISL_416543
GlobalA	EPI_ISL_421653
GlobalA	EPI_ISL_437092
GlobalA	EPI_ISL_437095
GlobalA	EPI_ISL_421654
GlobalA	EPI_ISL_421655
GlobalA	EPI_ISL_426287
GlobalA	EPI_ISL_426288
GlobalA	EPI_ISL_450508
GlobalA	EPI_ISL_450509
GlobalA	EPI_ISL_450511
GlobalA	EPI_ISL_450512
GlobalA	EPI_ISL_450514
GlobalA	EPI_ISL_450515
GlobalA	EPI_ISL_416741
GlobalA	EPI_ISL_450496
GlobalA	EPI_ISL_450497
GlobalA	EPI_ISL_419562
GlobalA	EPI_ISL_419565
GlobalA	EPI_ISL_419572
GlobalA	EPI_ISL_429721
GlobalA	EPI_ISL_419581
GlobalA	EPI_ISL_429765
GlobalA	EPI_ISL_429762
GlobalA	EPI_ISL_421756
GlobalA	EPI_ISL_413593
GlobalA	EPI_ISL_417918
GlobalA	EPI_ISL_417917
GlobalA	EPI_ISL_430443
GlobalA	EPI_ISL_430441
GlobalA	EPI_ISL_430442
GlobalA	EPI_ISL_430440
GlobalA	EPI_ISL_430439
GlobalA	EPI_ISL_455790
GlobalA	EPI_ISL_455791
GlobalA	EPI_ISL_455792
GlobalA	EPI_ISL_430444
GlobalA	EPI_ISL_416829
GlobalA	EPI_ISL_416866
GlobalA	EPI_ISL_416884
GlobalA	EPI_ISL_416885
GlobalA	EPI_ISL_416886
GlobalA	EPI_ISL_416907
GlobalA	EPI_ISL_426362
GlobalA	EPI_ISL_426363
GlobalA	EPI_ISL_424345
GlobalA	EPI_ISL_424348
GlobalA	EPI_ISL_424626
GlobalA	EPI_ISL_412972
GlobalA	EPI_ISL_452139
GlobalA	EPI_ISL_455432
GlobalA	EPI_ISL_455434
GlobalA	EPI_ISL_424666
GlobalA	EPI_ISL_410301
GlobalA	EPI_ISL_454752
GlobalA	EPI_ISL_454788
GlobalA	EPI_ISL_454791
GlobalA	EPI_ISL_454750
GlobalA	EPI_ISL_454751
GlobalA	EPI_ISL_413581
GlobalA	EPI_ISL_413586
GlobalA	EPI_ISL_454756
GlobalA	EPI_ISL_454764
GlobalA	EPI_ISL_454774
GlobalA	EPI_ISL_454785
GlobalA	EPI_ISL_454786
GlobalA	EPI_ISL_454753
GlobalA	EPI_ISL_454754
GlobalA	EPI_ISL_413490
GlobalA	EPI_ISL_456158
GlobalA	EPI_ISL_456166
GlobalA	EPI_ISL_456176
GlobalA	EPI_ISL_456204
GlobalA	EPI_ISL_456210
GlobalA	EPI_ISL_456238
GlobalA	EPI_ISL_456244
GlobalA	EPI_ISL_413550
GlobalA	EPI_ISL_455412
GlobalA	EPI_ISL_455413
GlobalA	EPI_ISL_455414
GlobalA	EPI_ISL_455419
GlobalA	EPI_ISL_455422
GlobalA	EPI_ISL_455424
GlobalA	EPI_ISL_455429
GlobalA	EPI_ISL_417483
GlobalA	EPI_ISL_417484
GlobalA	EPI_ISL_417490
GlobalA	EPI_ISL_420135
GlobalA	EPI_ISL_417488
GlobalA	EPI_ISL_417489
GlobalA	EPI_ISL_420134
GlobalA	EPI_ISL_420136
GlobalA	EPI_ISL_420139
GlobalA	EPI_ISL_420312
GlobalA	EPI_ISL_447837
GlobalA	EPI_ISL_447838
GlobalA	EPI_ISL_447839
GlobalA	EPI_ISL_450349
GlobalA	EPI_ISL_457706
GlobalA	EPI_ISL_457939
GlobalA	EPI_ISL_457976
GlobalA	EPI_ISL_457979
GlobalA	EPI_ISL_457987
GlobalA	EPI_ISL_457991
GlobalA	EPI_ISL_457998
GlobalA	EPI_ISL_457701
GlobalA	EPI_ISL_457704
GlobalA	EPI_ISL_417444
GlobalA	EPI_ISL_451958
GlobalA	EPI_ISL_419313
GlobalA	EPI_ISL_415152
GlobalA	EPI_ISL_415787
GlobalA	EPI_ISL_434554
GlobalA	EPI_ISL_434555
GlobalA	EPI_ISL_434556
GlobalA	EPI_ISL_434558
GlobalA	EPI_ISL_451973
GlobalA	EPI_ISL_451985
GlobalA	EPI_ISL_455440
GlobalA	EPI_ISL_455445
GlobalA	EPI_ISL_455447
GlobalA	EPI_ISL_455451
GlobalA	EPI_ISL_455453
GlobalA	EPI_ISL_413647
GlobalA	EPI_ISL_413648
GlobalA	EPI_ISL_419386
GlobalA	EPI_ISL_419387
GlobalA	EPI_ISL_453859
GlobalA	EPI_ISL_453867
GlobalA	EPI_ISL_454239
GlobalA	EPI_ISL_434541
GlobalA	EPI_ISL_434550
GlobalA	EPI_ISL_434543
GlobalA	EPI_ISL_434545
GlobalA	EPI_ISL_434546
GlobalA	EPI_ISL_434549
GlobalA	EPI_ISL_427404
GlobalA	EPI_ISL_427409
GlobalA	EPI_ISL_427410
GlobalA	EPI_ISL_427412
GlobalA	EPI_ISL_427414
GlobalA	EPI_ISL_427415
GlobalA	EPI_ISL_427419
GlobalA	EPI_ISL_428924
GlobalA	EPI_ISL_428882
GlobalA	EPI_ISL_428877
GlobalA	EPI_ISL_428887
GlobalA	EPI_ISL_428905
GlobalA	EPI_ISL_415710
GlobalA	EPI_ISL_428883
GlobalA	EPI_ISL_437469
GlobalA	EPI_ISL_437471
GlobalA	EPI_ISL_437473
GlobalA	EPI_ISL_437491
GlobalA	EPI_ISL_437492
GlobalA	EPI_ISL_437495
GlobalA	EPI_ISL_437481
GlobalA	EPI_ISL_418206
GlobalA	EPI_ISL_418207
GlobalA	EPI_ISL_418211
GlobalA	EPI_ISL_418212
GlobalA	EPI_ISL_418216
GlobalA	EPI_ISL_420072
GlobalA	EPI_ISL_420076
GlobalA	EPI_ISL_420077
GlobalA	EPI_ISL_451323
GlobalA	EPI_ISL_451330
GlobalA	EPI_ISL_451336
GlobalA	EPI_ISL_451339
GlobalA	EPI_ISL_451347
GlobalA	EPI_ISL_451355
GlobalA	EPI_ISL_451361
GlobalA	EPI_ISL_451363
GlobalA	EPI_ISL_406973
GlobalA	EPI_ISL_414378
GlobalA	EPI_ISL_418995
GlobalA	EPI_ISL_414379
GlobalA	EPI_ISL_443223
GlobalA	EPI_ISL_414380
GlobalA	EPI_ISL_418998
GlobalA	EPI_ISL_418996
GlobalA	EPI_ISL_418997
GlobalA	EPI_ISL_418999
GlobalA	EPI_ISL_419001
GlobalA	EPI_ISL_407987
GlobalA	EPI_ISL_418993
GlobalA	EPI_ISL_420099
GlobalA	EPI_ISL_420107
GlobalA	EPI_ISL_418994
GlobalA	EPI_ISL_428822
GlobalA	EPI_ISL_428831
GlobalA	EPI_ISL_410713
GlobalA	EPI_ISL_435700
GlobalA	EPI_ISL_417877
GlobalA	EPI_ISL_417878
GlobalA	EPI_ISL_417879
GlobalA	EPI_ISL_417880
GlobalA	EPI_ISL_420295
GlobalA	EPI_ISL_420294
GlobalA	EPI_ISL_420541
GlobalA	EPI_ISL_426379
GlobalA	EPI_ISL_455636
GlobalA	EPI_ISL_436684
GlobalA	EPI_ISL_421573
GlobalA	EPI_ISL_430297
GlobalA	EPI_ISL_450297
GlobalA	EPI_ISL_450299
GlobalA	EPI_ISL_407193
GlobalA	EPI_ISL_412869
GlobalA	EPI_ISL_412870
GlobalA	EPI_ISL_412871
GlobalA	EPI_ISL_413018
GlobalA	EPI_ISL_411929
GlobalA	EPI_ISL_455314
GlobalA	EPI_ISL_452772
GlobalA	EPI_ISL_452692
GlobalA	EPI_ISL_452602
GlobalA	EPI_ISL_452530
GlobalA	EPI_ISL_452497
GlobalA	EPI_ISL_455326
GlobalA	EPI_ISL_430719
GlobalA	EPI_ISL_436203
GlobalA	EPI_ISL_436260
GlobalA	EPI_ISL_436361
GlobalA	EPI_ISL_447505
GlobalA	EPI_ISL_416485
GlobalA	EPI_ISL_428670
GlobalA	EPI_ISL_428673
GlobalA	EPI_ISL_428671
GlobalA	EPI_ISL_428672
GlobalA	EPI_ISL_411951
GlobalA	EPI_ISL_430847
GlobalA	EPI_ISL_452229
GlobalA	EPI_ISL_452231
GlobalA	EPI_ISL_454446
GlobalA	EPI_ISL_429121
GlobalA	EPI_ISL_429129
GlobalA	EPI_ISL_455874
GlobalA	EPI_ISL_429160
GlobalA	EPI_ISL_451671
GlobalA	EPI_ISL_451679
GlobalA	EPI_ISL_451683
GlobalA	EPI_ISL_451700
GlobalA	EPI_ISL_451762
GlobalA	EPI_ISL_451785
GlobalA	EPI_ISL_451827
GlobalA	EPI_ISL_418273
GlobalA	EPI_ISL_418274
GlobalA	EPI_ISL_413999
GlobalA	EPI_ISL_415456
GlobalA	EPI_ISL_415454
GlobalA	EPI_ISL_413997
GlobalA	EPI_ISL_415698
GlobalA	EPI_ISL_444275
GlobalA	EPI_ISL_403963
GlobalA	EPI_ISL_458025
GlobalA	EPI_ISL_455912
GlobalA	EPI_ISL_455917
GlobalA	EPI_ISL_455919
GlobalA	EPI_ISL_455921
GlobalA	EPI_ISL_455924
GlobalA	EPI_ISL_450196
GlobalA	EPI_ISL_447920
GlobalA	EPI_ISL_447912
GlobalA	EPI_ISL_447915
GlobalA	EPI_ISL_447918
GlobalA	EPI_ISL_434692
GlobalA	EPI_ISL_434694
GlobalA	EPI_ISL_455605
GlobalA	EPI_ISL_437622
GlobalA	EPI_ISL_437624
GlobalA	EPI_ISL_437617
GlobalA	EPI_ISL_437616
GlobalA	EPI_ISL_437615
GlobalA	EPI_ISL_447919
GlobalA	EPI_ISL_456600
GlobalA	EPI_ISL_424366
GlobalA	EPI_ISL_437316
GlobalA	EPI_ISL_437330
GlobalA	EPI_ISL_437323
GlobalA	EPI_ISL_437320
GlobalA	EPI_ISL_437304
GlobalA	EPI_ISL_457824
GlobalA	EPI_ISL_420303
GlobalA	EPI_ISL_420306
GlobalA	EPI_ISL_431017
GlobalA	EPI_ISL_437515
GlobalA	EPI_ISL_431019
GlobalA	EPI_ISL_424347
GlobalA	EPI_ISL_437516
GlobalA	EPI_ISL_450624
GlobalA	EPI_ISL_450800
GlobalA	EPI_ISL_424669
GlobalA	EPI_ISL_426513
GlobalA	EPI_ISL_426520
GlobalA	EPI_ISL_426527
GlobalA	EPI_ISL_426533
GlobalA	EPI_ISL_426485
GlobalA	EPI_ISL_406223
GlobalA	EPI_ISL_424848
GlobalA	EPI_ISL_452130
GlobalA	EPI_ISL_452127
GlobalA	EPI_ISL_452128
GlobalA	EPI_ISL_452129
GlobalA	EPI_ISL_430944
GlobalA	EPI_ISL_418041
GlobalA	EPI_ISL_416421
GlobalA	EPI_ISL_416424
GlobalA	EPI_ISL_420089
GlobalA	EPI_ISL_428376
GlobalA	EPI_ISL_428377
GlobalA	EPI_ISL_413623
GlobalA	EPI_ISL_414483
GlobalA	EPI_ISL_413608
GlobalA	EPI_ISL_413612
GlobalA	EPI_ISL_413613
GlobalA	EPI_ISL_452132
GlobalA	EPI_ISL_424857
GlobalA	EPI_ISL_419560
GlobalA	EPI_ISL_419559
GlobalA	EPI_ISL_420785
GlobalA	EPI_ISL_424855
GlobalA	EPI_ISL_424854
GlobalA	EPI_ISL_424856
GlobalA	EPI_ISL_452120
GlobalA	EPI_ISL_454690
GlobalA	EPI_ISL_455361
GlobalA	EPI_ISL_420787
GlobalA	EPI_ISL_420786
GlobalA	EPI_ISL_420788
GlobalA	EPI_ISL_424859
GlobalA	EPI_ISL_419556
GlobalA	EPI_ISL_426420
GlobalA	EPI_ISL_426421
GlobalA	EPI_ISL_447842
GlobalA	EPI_ISL_424900
GlobalA	EPI_ISL_424899
GlobalA	EPI_ISL_424865
GlobalA	EPI_ISL_452134
GlobalA	EPI_ISL_444591
GlobalA	EPI_ISL_444531
GlobalA	EPI_ISL_444555
GlobalA	EPI_ISL_444560
GlobalA	EPI_ISL_444522
GlobalA	EPI_ISL_444586
GlobalA	EPI_ISL_404253
GlobalA	EPI_ISL_410045
GlobalA	EPI_ISL_452135
GlobalA	EPI_ISL_452131
GlobalA	EPI_ISL_421279
GlobalA	EPI_ISL_424866
GlobalA	EPI_ISL_426422
GlobalA	EPI_ISL_426423
GlobalA	EPI_ISL_426424
GlobalA	EPI_ISL_452114
GlobalA	EPI_ISL_424867
GlobalA	EPI_ISL_409067
GlobalA	EPI_ISL_424843
GlobalA	EPI_ISL_424914
GlobalA	EPI_ISL_424915
GlobalA	EPI_ISL_424920
GlobalA	EPI_ISL_424845
GlobalA	EPI_ISL_424846
GlobalA	EPI_ISL_424911
GlobalA	EPI_ISL_436851
GlobalA	EPI_ISL_436835
GlobalA	EPI_ISL_436870
GlobalA	EPI_ISL_447059
GlobalA	EPI_ISL_450589
GlobalA	EPI_ISL_450592
GlobalA	EPI_ISL_452320
GlobalA	EPI_ISL_452108
GlobalA	EPI_ISL_437360
GlobalA	EPI_ISL_450768
GlobalA	EPI_ISL_450771
GlobalA	EPI_ISL_450773
GlobalA	EPI_ISL_450774
GlobalA	EPI_ISL_426427
GlobalA	EPI_ISL_424870
GlobalA	EPI_ISL_452126
GlobalA	EPI_ISL_452124
GlobalA	EPI_ISL_424872
GlobalA	EPI_ISL_426428
GlobalA	EPI_ISL_424873
GlobalA	EPI_ISL_424871
GlobalA	EPI_ISL_428202
GlobalA	EPI_ISL_428203
GlobalA	EPI_ISL_428204
GlobalA	EPI_ISL_428205
GlobalA	EPI_ISL_428206
GlobalA	EPI_ISL_424874
GlobalA	EPI_ISL_424875
GlobalA	EPI_ISL_420791
GlobalA	EPI_ISL_420792
GlobalA	EPI_ISL_424876
GlobalA	EPI_ISL_424877
GlobalA	EPI_ISL_452117
GlobalA	EPI_ISL_421718
GlobalA	EPI_ISL_435483
GlobalA	EPI_ISL_444655
GlobalA	EPI_ISL_444780
GlobalA	EPI_ISL_421584
GlobalA	EPI_ISL_424878
GlobalA	EPI_ISL_452109
GlobalA	EPI_ISL_426429
GlobalA	EPI_ISL_424879
GlobalA	EPI_ISL_450584
GlobalA	EPI_ISL_427288
GlobalA	EPI_ISL_427290
GlobalA	EPI_ISL_426430
GlobalA	EPI_ISL_426431
GlobalA	EPI_ISL_424286
GlobalA	EPI_ISL_424285
GlobalA	EPI_ISL_424303
GlobalA	EPI_ISL_443185
GlobalA	EPI_ISL_430950
GlobalA	EPI_ISL_416673
GlobalA	EPI_ISL_419558
GlobalA	EPI_ISL_420794
GlobalA	EPI_ISL_447844
GlobalA	EPI_ISL_436467
GlobalA	EPI_ISL_436472
GlobalA	EPI_ISL_436473
GlobalA	EPI_ISL_426432
GlobalA	EPI_ISL_426434
GlobalA	EPI_ISL_424886
GlobalA	EPI_ISL_447845
GlobalA	EPI_ISL_419553
GlobalA	EPI_ISL_420795
GlobalA	EPI_ISL_426435
GlobalA	EPI_ISL_424841
GlobalA	EPI_ISL_424904
GlobalA	EPI_ISL_424905
GlobalA	EPI_ISL_424888
GlobalA	EPI_ISL_444995
GlobalA	EPI_ISL_444996
GlobalA	EPI_ISL_444997
GlobalA	EPI_ISL_434860
GlobalA	EPI_ISL_434871
GlobalA	EPI_ISL_434932
GlobalA	EPI_ISL_434748
GlobalA	EPI_ISL_434800
GlobalA	EPI_ISL_434803
GlobalA	EPI_ISL_411956
GlobalA	EPI_ISL_420796
GlobalA	EPI_ISL_445084
GlobalA	EPI_ISL_456656
GlobalA	EPI_ISL_422982
GlobalA	EPI_ISL_424267
GlobalA	EPI_ISL_426078
GlobalA	EPI_ISL_437803
GlobalA	EPI_ISL_415539
GlobalA	EPI_ISL_418963
GlobalA	EPI_ISL_420810
GlobalA	EPI_ISL_420812
GlobalA	EPI_ISL_417973
GlobalA	EPI_ISL_450540
GlobalA	EPI_ISL_420804
GlobalA	EPI_ISL_452121
GlobalA	EPI_ISL_452123
GlobalA	EPI_ISL_452122
GlobalA	EPI_ISL_430203
GlobalA	EPI_ISL_430251
GlobalA	EPI_ISL_430144
GlobalA	EPI_ISL_434168
GlobalA	EPI_ISL_434325
GlobalA	EPI_ISL_424231
GlobalA	EPI_ISL_427264
GlobalA	EPI_ISL_416675
GlobalA	EPI_ISL_418060
GlobalA	EPI_ISL_407214
GlobalA	EPI_ISL_404895
GlobalA	EPI_ISL_418184
GlobalA	EPI_ISL_418189
GlobalA	EPI_ISL_422464
GlobalA	EPI_ISL_422453
GlobalA	EPI_ISL_417201
GlobalA	EPI_ISL_417202
GlobalA	EPI_ISL_417203
GlobalA	EPI_ISL_408670
GlobalA	EPI_ISL_421272
GlobalA	EPI_ISL_421543
GlobalA	EPI_ISL_421546
GlobalA	EPI_ISL_421548
GlobalA	EPI_ISL_421551
GlobalA	EPI_ISL_421553
GlobalA	EPI_ISL_421554
GlobalA	EPI_ISL_451183
GlobalA	EPI_ISL_451184
GlobalA	EPI_ISL_451185
GlobalA	EPI_ISL_451186
GlobalA	EPI_ISL_451190
GlobalA	EPI_ISL_451192
GlobalA	EPI_ISL_451194
GlobalA	EPI_ISL_435121
GlobalA	EPI_ISL_435122
GlobalA	EPI_ISL_435123
GlobalA	EPI_ISL_435126
GlobalA	EPI_ISL_435127
GlobalA	EPI_ISL_435129
GlobalA	EPI_ISL_435131
GlobalA	EPI_ISL_435133
GlobalA	EPI_ISL_435134
GlobalA	EPI_ISL_435135
GlobalA	EPI_ISL_435137
GlobalA	EPI_ISL_435138
GlobalA	EPI_ISL_435139
GlobalA	EPI_ISL_435142
GlobalA	EPI_ISL_435143
GlobalA	EPI_ISL_444493
GlobalA	EPI_ISL_426478
GlobalA	EPI_ISL_426479
GlobalA	EPI_ISL_426481
GlobalA	EPI_ISL_426482
GlobalA	EPI_ISL_426583
GlobalA	EPI_ISL_426584
GlobalA	EPI_ISL_418267
GlobalA	EPI_ISL_416430
GlobalA	EPI_ISL_416429
GlobalA	EPI_ISL_435315
GlobalA	EPI_ISL_455717
GlobalA	EPI_ISL_455698
GlobalA	EPI_ISL_455701
GlobalA	EPI_ISL_455700
GlobalA	EPI_ISL_455716
GlobalA	EPI_ISL_408668
GlobalA	EPI_ISL_402125
GlobalA	EPI_ISL_454922
GlobalA	EPI_ISL_454925
GlobalA	EPI_ISL_454945
GlobalA	EPI_ISL_454959
GlobalA	EPI_ISL_454964
GlobalA	EPI_ISL_454970
GlobalA	EPI_ISL_454985
GlobalA	EPI_ISL_454986
GlobalA	EPI_ISL_454987
GlobalA	EPI_ISL_455011
GlobalA	EPI_ISL_402123
GlobalA	EPI_ISL_403930
GlobalA	EPI_ISL_402121
GlobalA	EPI_ISL_406798
GlobalA	EPI_ISL_402127
GlobalA	EPI_ISL_402128
GlobalA	EPI_ISL_450403
GlobalA	EPI_ISL_447900
GlobalA	EPI_ISL_434677
GlobalA	EPI_ISL_437434
GlobalA	MT020781.2
DCclade	EPI_ISL_447840
DCclade	EPI_ISL_436042
DCclade	EPI_ISL_436043
DCclade	EPI_ISL_436041
DCclade	EPI_ISL_436040
DCclade	EPI_ISL_434687
DCclade	EPI_ISL_434688
DCclade	EPI_ISL_434691
DCclade	EPI_ISL_438223
DCclade	EPI_ISL_457753
DCclade	EPI_ISL_434639
DCclade	EPI_ISL_457796
DCclade	EPI_ISL_457797
DCclade	EPI_ISL_457801
DCclade	EPI_ISL_457805
DCclade	EPI_ISL_438229
DCclade	EPI_ISL_438230
DCclade	EPI_ISL_438231
DCclade	EPI_ISL_438232
DCclade	EPI_ISL_438237
DCclade	EPI_ISL_438242
DCclade	EPI_ISL_438243
DCclade	EPI_ISL_457757
DCclade	EPI_ISL_457760
DCclade	EPI_ISL_438244
DCclade	EPI_ISL_438245
DCclade	EPI_ISL_457809
DCclade	EPI_ISL_457810
DCclade	EPI_ISL_457814
DCclade	EPI_ISL_457822
DCclade	EPI_ISL_457823
DCclade	EPI_ISL_457770
DCclade	EPI_ISL_457781
DCclade	EPI_ISL_424852
GlobalB	MT159717.1
GlobalB	MT159707.1
GlobalB	MT159708.1
GlobalB	MT159709.1
GlobalB	MT159711.1
GlobalB	MT159712.1
GlobalB	MT159713.1
GlobalB	MT159715.1
GlobalB	MT159716.1
GlobalB	MT184908.1
GlobalB	MT159720.1
GlobalB	MT159721.1
GlobalB	MT159722.1
GlobalB	MT159705.1
GlobalB	MT159706.1
GlobalB	MT159710.1
GlobalB	MT019529.1
GlobalB	LR757995.1
GlobalB	MT535479.1
GlobalB	MT066175.1
GlobalB	MT450919.1
GlobalB	MT450920.1
GlobalB	MT450924.1
GlobalB	MT450927.1
GlobalB	MT450930.1
GlobalB	MT450931.1
GlobalB	MT450993.1
GlobalB	MT126808.1
GlobalB	MT291826.1
GlobalB	MT291829.1
GlobalB	MT291830.1
GlobalB	MT259231.1
GlobalB	MT396241.1
GlobalB	MT049951.1
GlobalB	MT371568.1
GlobalB	MT371569.1
GlobalB	MT534285.1
GlobalB	MT539726.1
GlobalB	MT459856.1
GlobalB	MT457402.1
GlobalB	MT457403.1
GlobalB	MT415321.1
GlobalB	MT276597.1
GlobalB	MT066156.1
GlobalB	MT077125.1
GlobalB	MT528239.1
GlobalB	MT527178.1
GlobalB	MT527184.1
GlobalB	MT528237.1
GlobalB	MT528238.1
GlobalB	MT428554.1
GlobalB	MT304474.1
GlobalB	MT304475.1
GlobalB	MT374101.1
GlobalB	MT374102.1
GlobalB	MT374113.1
GlobalB	MT374115.1
GlobalB	MT477840.1
GlobalB	MT339039.1
CAclade	MT419829.1
CAclade	MT419831.1
CAclade	MT419841.1
GlobalB	MT539161.1
GlobalB	MT506641.1
GlobalB	MT506210.1
GlobalB	MT334523.1
GlobalB	MT334525.1
GlobalB	MT334527.1
GlobalB	MT334528.1
GlobalB	MT334532.1
GlobalB	MT334538.1
GlobalB	MT444515.1
GlobalB	MT444517.1
GlobalB	MT444518.1
GlobalB	MT444520.1
GlobalB	MT444523.1
GlobalB	MT444524.1
GlobalB	MT444528.1
GlobalB	MT444530.1
GlobalB	MT444532.1
GlobalB	MT444533.1
GlobalB	MT444560.1
GlobalB	MT334556.1
GlobalB	MT334573.1
GlobalB	MT444566.1
GlobalB	MT444583.1
GlobalB	MT380729.1
GlobalB	MT324062.1
GlobalB	MT419820.1
GlobalB	MT419813.1
GlobalB	MT419817.1
GlobalB	EPI_ISL_457722
GlobalB	EPI_ISL_418241
GlobalB	EPI_ISL_418242
GlobalB	EPI_ISL_420037
GlobalB	EPI_ISL_420600
GlobalB	EPI_ISL_420599
GlobalB	EPI_ISL_420598
GlobalB	EPI_ISL_430793
GlobalB	EPI_ISL_430794
GlobalB	EPI_ISL_430795
GlobalB	EPI_ISL_430796
GlobalB	EPI_ISL_430797
GlobalB	EPI_ISL_430798
GlobalB	EPI_ISL_430799
GlobalB	EPI_ISL_430801
GlobalB	EPI_ISL_430802
GlobalB	EPI_ISL_407893
GlobalB	EPI_ISL_408976
GlobalB	EPI_ISL_408977
GlobalB	EPI_ISL_417030
GlobalB	EPI_ISL_412975
GlobalB	EPI_ISL_413213
GlobalB	EPI_ISL_413214
GlobalB	EPI_ISL_413594
GlobalB	EPI_ISL_413595
GlobalB	EPI_ISL_413596
GlobalB	EPI_ISL_427643
GlobalB	EPI_ISL_419831
GlobalB	EPI_ISL_419832
GlobalB	EPI_ISL_419833
GlobalB	EPI_ISL_419835
GlobalB	EPI_ISL_407894
GlobalB	EPI_ISL_407896
GlobalB	EPI_ISL_410717
GlobalB	EPI_ISL_410718
GlobalB	EPI_ISL_414414
GlobalB	EPI_ISL_418799
GlobalB	EPI_ISL_418808
GlobalB	EPI_ISL_450195
GlobalB	EPI_ISL_406844
GlobalB	EPI_ISL_416410
GlobalB	EPI_ISL_416411
GlobalB	EPI_ISL_416415
GlobalB	EPI_ISL_416515
GlobalB	EPI_ISL_416516
GlobalB	EPI_ISL_419732
GlobalB	EPI_ISL_419733
GlobalB	EPI_ISL_419825
GlobalB	EPI_ISL_419834
GlobalB	EPI_ISL_419734
GlobalB	EPI_ISL_419916
GlobalB	EPI_ISL_419925
GlobalB	EPI_ISL_426660
GlobalB	EPI_ISL_426720
GlobalB	EPI_ISL_426724
GlobalB	EPI_ISL_426735
GlobalB	EPI_ISL_426755
GlobalB	EPI_ISL_426773
GlobalB	EPI_ISL_426801
GlobalB	EPI_ISL_426829
GlobalB	EPI_ISL_426949
GlobalB	EPI_ISL_426959
GlobalB	EPI_ISL_426967
GlobalB	EPI_ISL_426974
GlobalB	EPI_ISL_426996
GlobalB	EPI_ISL_426997
GlobalB	EPI_ISL_427020
GlobalB	EPI_ISL_427027
GlobalB	EPI_ISL_427030
GlobalB	EPI_ISL_427052
GlobalB	EPI_ISL_427054
GlobalB	EPI_ISL_419790
GlobalB	EPI_ISL_419799
GlobalB	EPI_ISL_430642
GlobalB	EPI_ISL_419807
GlobalB	EPI_ISL_430558
GlobalB	EPI_ISL_455603
GlobalB	EPI_ISL_420456
GlobalB	EPI_ISL_419655
GlobalB	EPI_ISL_419656
GlobalB	EPI_ISL_419658
GlobalB	EPI_ISL_419665
GlobalB	EPI_ISL_419670
GlobalB	EPI_ISL_437917
GlobalB	EPI_ISL_437921
GlobalB	EPI_ISL_437924
GlobalB	EPI_ISL_437932
GlobalB	EPI_ISL_437936
GlobalB	EPI_ISL_437946
GlobalB	EPI_ISL_437958
GlobalB	EPI_ISL_437965
GlobalB	EPI_ISL_437983
GlobalB	EPI_ISL_437993
GlobalB	EPI_ISL_437994
GlobalB	EPI_ISL_437995
GlobalB	EPI_ISL_438000
GlobalB	EPI_ISL_438024
GlobalB	EPI_ISL_438028
GlobalB	EPI_ISL_438030
GlobalB	EPI_ISL_438033
GlobalB	EPI_ISL_438039
GlobalB	EPI_ISL_438041
GlobalB	EPI_ISL_438044
GlobalB	EPI_ISL_438047
GlobalB	EPI_ISL_438050
GlobalB	EPI_ISL_438077
GlobalB	EPI_ISL_438081
GlobalB	EPI_ISL_438088
GlobalB	EPI_ISL_438089
GlobalB	EPI_ISL_438092
GlobalB	EPI_ISL_438096
GlobalB	EPI_ISL_438099
GlobalB	EPI_ISL_438106
GlobalB	EPI_ISL_438108
GlobalB	EPI_ISL_438119
GlobalB	EPI_ISL_438120
GlobalB	EPI_ISL_438121
GlobalB	EPI_ISL_438124
GlobalB	EPI_ISL_452358
GlobalB	EPI_ISL_452352
GlobalB	EPI_ISL_452351
GlobalB	EPI_ISL_452328
GlobalB	EPI_ISL_452336
GlobalB	EPI_ISL_419692
GlobalB	EPI_ISL_419693
GlobalB	EPI_ISL_451935
GlobalB	EPI_ISL_415159
GlobalB	EPI_ISL_407976
GlobalB	EPI_ISL_450726
GlobalB	EPI_ISL_450727
GlobalB	EPI_ISL_450728
GlobalB	EPI_ISL_450730
GlobalB	EPI_ISL_434368
GlobalB	EPI_ISL_417426
GlobalB	EPI_ISL_425048
GlobalB	EPI_ISL_425054
GlobalB	EPI_ISL_419259
GlobalB	EPI_ISL_425056
GlobalB	EPI_ISL_425057
GlobalB	EPI_ISL_425058
GlobalB	EPI_ISL_425059
GlobalB	EPI_ISL_425060
GlobalB	EPI_ISL_451164
GlobalB	EPI_ISL_425051
GlobalB	EPI_ISL_434349
GlobalB	EPI_ISL_434354
GlobalB	EPI_ISL_434363
GlobalB	EPI_ISL_451165
GlobalB	EPI_ISL_447125
GlobalB	EPI_ISL_447128
GlobalB	EPI_ISL_447129
GlobalB	EPI_ISL_447133
GlobalB	EPI_ISL_447135
GlobalB	EPI_ISL_421184
GlobalB	EPI_ISL_421197
GlobalB	EPI_ISL_421202
GlobalB	EPI_ISL_427342
GlobalB	EPI_ISL_427345
GlobalB	EPI_ISL_447124
GlobalB	EPI_ISL_417425
GlobalB	EPI_ISL_417427
GlobalB	EPI_ISL_458139
GlobalB	EPI_ISL_427292
GlobalB	EPI_ISL_417034
GlobalB	EPI_ISL_450873
GlobalB	EPI_ISL_415105
GlobalB	EPI_ISL_427293
GlobalB	EPI_ISL_429681
GlobalB	EPI_ISL_429687
GlobalB	EPI_ISL_429688
GlobalB	EPI_ISL_429667
GlobalB	EPI_ISL_429669
GlobalB	EPI_ISL_427294
GlobalB	EPI_ISL_427296
GlobalB	EPI_ISL_427298
GlobalB	EPI_ISL_426580
GlobalB	EPI_ISL_415128
GlobalB	EPI_ISL_450874
GlobalB	EPI_ISL_414045
GlobalB	EPI_ISL_427300
GlobalB	EPI_ISL_427302
GlobalB	EPI_ISL_427303
GlobalB	EPI_ISL_427304
GlobalB	EPI_ISL_427305
GlobalB	EPI_ISL_427306
GlobalB	EPI_ISL_450506
GlobalB	EPI_ISL_412964
GlobalB	EPI_ISL_413016
GlobalB	EPI_ISL_414014
GlobalB	EPI_ISL_414017
GlobalB	EPI_ISL_414015
GlobalB	EPI_ISL_416028
GlobalB	EPI_ISL_416029
GlobalB	EPI_ISL_416031
GlobalB	EPI_ISL_416032
GlobalB	EPI_ISL_416033
GlobalB	EPI_ISL_416034
GlobalB	EPI_ISL_416035
GlobalB	EPI_ISL_416036
GlobalB	EPI_ISL_443187
GlobalB	EPI_ISL_435674
GlobalB	EPI_ISL_435675
GlobalB	EPI_ISL_435676
GlobalB	EPI_ISL_435677
GlobalB	EPI_ISL_411902
GlobalB	EPI_ISL_415581
GlobalB	EPI_ISL_415578
GlobalB	EPI_ISL_415580
GlobalB	EPI_ISL_412965
GlobalB	EPI_ISL_418820
GlobalB	EPI_ISL_415584
GlobalB	EPI_ISL_418834
GlobalB	EPI_ISL_418837
GlobalB	EPI_ISL_415585
GlobalB	EPI_ISL_415577
GlobalB	EPI_ISL_418844
GlobalB	EPI_ISL_418846
GlobalB	EPI_ISL_415590
GlobalB	EPI_ISL_418854
GlobalB	EPI_ISL_418858
GlobalB	EPI_ISL_413014
GlobalB	EPI_ISL_425177
GlobalB	EPI_ISL_413015
GlobalB	EPI_ISL_418370
GlobalB	EPI_ISL_418377
GlobalB	EPI_ISL_418324
GlobalB	EPI_ISL_418350
GlobalB	EPI_ISL_418333
GlobalB	EPI_ISL_418362
GlobalB	EPI_ISL_418328
GlobalB	EPI_ISL_418363
GlobalB	EPI_ISL_418347
GlobalB	EPI_ISL_418339
GlobalB	EPI_ISL_418322
GlobalB	EPI_ISL_418327
GlobalB	EPI_ISL_418374
GlobalB	EPI_ISL_418325
GlobalB	EPI_ISL_418338
GlobalB	EPI_ISL_418331
GlobalB	EPI_ISL_418343
GlobalB	EPI_ISL_418364
GlobalB	EPI_ISL_418379
GlobalB	EPI_ISL_418373
GlobalB	EPI_ISL_418326
GlobalB	EPI_ISL_418369
GlobalB	EPI_ISL_418345
GlobalB	EPI_ISL_450305
GlobalB	EPI_ISL_450307
GlobalB	EPI_ISL_450314
GlobalB	EPI_ISL_450747
GlobalB	EPI_ISL_445266
GlobalB	EPI_ISL_445281
GlobalB	EPI_ISL_445293
GlobalB	EPI_ISL_445295
GlobalB	EPI_ISL_445372
GlobalB	EPI_ISL_445283
GlobalB	EPI_ISL_445288
GlobalB	EPI_ISL_445289
GlobalB	EPI_ISL_445273
GlobalB	EPI_ISL_445274
GlobalB	EPI_ISL_445275
GlobalB	EPI_ISL_445277
GlobalB	EPI_ISL_445297
GlobalB	EPI_ISL_445298
GlobalB	EPI_ISL_445300
GlobalB	EPI_ISL_445306
GlobalB	EPI_ISL_445314
GlobalB	EPI_ISL_445322
GlobalB	EPI_ISL_445329
GlobalB	EPI_ISL_445357
GlobalB	EPI_ISL_445361
GlobalB	EPI_ISL_445362
GlobalB	EPI_ISL_445363
GlobalB	EPI_ISL_445364
GlobalB	EPI_ISL_445365
GlobalB	EPI_ISL_445367
GlobalB	EPI_ISL_414577
GlobalB	EPI_ISL_445345
GlobalB	EPI_ISL_445346
GlobalB	EPI_ISL_445347
GlobalB	EPI_ISL_445279
GlobalB	EPI_ISL_445338
GlobalB	EPI_ISL_445342
GlobalB	EPI_ISL_447119
GlobalB	EPI_ISL_412967
GlobalB	EPI_ISL_418262
GlobalB	EPI_ISL_447738
GlobalB	EPI_ISL_447742
GlobalB	EPI_ISL_447743
GlobalB	EPI_ISL_447744
GlobalB	EPI_ISL_447750
GlobalB	EPI_ISL_447752
GlobalB	EPI_ISL_447753
GlobalB	EPI_ISL_447760
GlobalB	EPI_ISL_456120
GlobalB	EPI_ISL_456117
GlobalB	EPI_ISL_417924
GlobalB	EPI_ISL_456123
GlobalB	EPI_ISL_456145
GlobalB	EPI_ISL_456131
GlobalB	EPI_ISL_456134
GlobalB	EPI_ISL_456135
GlobalB	EPI_ISL_456148
GlobalB	EPI_ISL_456127
GlobalB	EPI_ISL_456138
GlobalB	EPI_ISL_456150
GlobalB	EPI_ISL_456149
GlobalB	EPI_ISL_456122
GlobalB	EPI_ISL_456155
GlobalB	EPI_ISL_456118
GlobalB	EPI_ISL_456126
GlobalB	EPI_ISL_456128
GlobalB	EPI_ISL_456119
GlobalB	EPI_ISL_456125
GlobalB	EPI_ISL_456139
GlobalB	EPI_ISL_456143
GlobalB	EPI_ISL_456151
GlobalB	EPI_ISL_456146
GlobalB	EPI_ISL_456116
GlobalB	EPI_ISL_434533
GlobalB	EPI_ISL_434535
GlobalB	EPI_ISL_434536
GlobalB	EPI_ISL_434540
GlobalB	EPI_ISL_434538
GlobalB	EPI_ISL_434539
GlobalB	EPI_ISL_454581
GlobalB	EPI_ISL_454583
GlobalB	EPI_ISL_429802
GlobalB	EPI_ISL_455566
GlobalB	EPI_ISL_454588
GlobalB	EPI_ISL_454592
GlobalB	EPI_ISL_454578
GlobalB	EPI_ISL_429805
GlobalB	EPI_ISL_455567
GlobalB	EPI_ISL_429663
GlobalB	EPI_ISL_454605
GlobalB	EPI_ISL_429705
GlobalB	EPI_ISL_429803
GlobalB	EPI_ISL_454606
GlobalB	EPI_ISL_429792
GlobalB	EPI_ISL_429659
GlobalB	EPI_ISL_451934
GlobalB	EPI_ISL_422636
GlobalB	EPI_ISL_414477
GlobalB	EPI_ISL_416742
GlobalB	EPI_ISL_416743
GlobalB	EPI_ISL_426883
GlobalB	EPI_ISL_426887
GlobalB	EPI_ISL_426888
GlobalB	EPI_ISL_426890
GlobalB	EPI_ISL_426891
GlobalB	EPI_ISL_426892
GlobalB	EPI_ISL_426893
GlobalB	EPI_ISL_426894
GlobalB	EPI_ISL_426896
GlobalB	EPI_ISL_426897
GlobalB	EPI_ISL_426884
GlobalB	EPI_ISL_426885
GlobalB	EPI_ISL_426886
GlobalB	EPI_ISL_437519
GlobalB	EPI_ISL_426356
GlobalB	EPI_ISL_426357
GlobalB	EPI_ISL_426358
GlobalB	EPI_ISL_426359
GlobalB	EPI_ISL_417948
GlobalB	EPI_ISL_417950
GlobalB	EPI_ISL_417955
GlobalB	EPI_ISL_420030
GlobalB	EPI_ISL_420032
GlobalB	EPI_ISL_420033
GlobalB	EPI_ISL_420035
GlobalB	EPI_ISL_420838
GlobalB	EPI_ISL_420839
GlobalB	EPI_ISL_420840
GlobalB	EPI_ISL_420841
GlobalB	EPI_ISL_420842
GlobalB	EPI_ISL_420850
GlobalB	EPI_ISL_420843
GlobalB	EPI_ISL_420844
GlobalB	EPI_ISL_420851
GlobalB	EPI_ISL_420852
GlobalB	EPI_ISL_420845
GlobalB	EPI_ISL_420846
GlobalB	EPI_ISL_420847
GlobalB	EPI_ISL_420848
GlobalB	EPI_ISL_420854
GlobalB	EPI_ISL_420849
GlobalB	EPI_ISL_417941
GlobalB	EPI_ISL_417942
GlobalB	EPI_ISL_417946
GlobalB	EPI_ISL_417947
GlobalB	EPI_ISL_417434
GlobalB	EPI_ISL_417437
GlobalB	EPI_ISL_417438
GlobalB	EPI_ISL_417439
GlobalB	EPI_ISL_417440
GlobalB	EPI_ISL_417442
GlobalB	EPI_ISL_414647
GlobalB	EPI_ISL_429285
GlobalB	EPI_ISL_429286
GlobalB	EPI_ISL_429294
GlobalB	EPI_ISL_429295
GlobalB	EPI_ISL_429328
GlobalB	EPI_ISL_444828
GlobalB	EPI_ISL_437653
GlobalB	EPI_ISL_436965
GlobalB	EPI_ISL_437007
GlobalB	EPI_ISL_437024
GlobalB	EPI_ISL_437032
GlobalB	EPI_ISL_444862
GlobalB	EPI_ISL_437041
GlobalB	EPI_ISL_444865
GlobalB	EPI_ISL_444902
GlobalB	EPI_ISL_444906
GlobalB	EPI_ISL_444909
GlobalB	EPI_ISL_444936
GlobalB	EPI_ISL_444946
GlobalB	EPI_ISL_444964
GlobalB	EPI_ISL_429339
GlobalB	EPI_ISL_429350
GlobalB	EPI_ISL_429353
GlobalB	EPI_ISL_429364
GlobalB	EPI_ISL_429412
GlobalB	EPI_ISL_429418
GlobalB	EPI_ISL_429419
GlobalB	EPI_ISL_429446
GlobalB	EPI_ISL_429452
GlobalB	EPI_ISL_429504
GlobalB	EPI_ISL_429530
GlobalB	EPI_ISL_429542
GlobalB	EPI_ISL_429556
GlobalB	EPI_ISL_429577
GlobalB	EPI_ISL_416142
GlobalB	EPI_ISL_416143
GlobalB	EPI_ISL_417482
GlobalB	EPI_ISL_422563
GlobalB	EPI_ISL_430820
GlobalB	EPI_ISL_430819
GlobalB	EPI_ISL_407071
GlobalB	EPI_ISL_407073
GlobalB	EPI_ISL_412116
GlobalB	EPI_ISL_414040
GlobalB	EPI_ISL_414041
GlobalB	EPI_ISL_414042
GlobalB	EPI_ISL_414043
GlobalB	EPI_ISL_414044
GlobalB	EPI_ISL_414005
GlobalB	EPI_ISL_414008
GlobalB	EPI_ISL_414009
GlobalB	EPI_ISL_414010
GlobalB	EPI_ISL_414522
GlobalB	EPI_ISL_414011
GlobalB	EPI_ISL_415129
GlobalB	EPI_ISL_414523
GlobalB	EPI_ISL_414012
GlobalB	EPI_ISL_414006
GlobalB	EPI_ISL_415131
GlobalB	EPI_ISL_415132
GlobalB	EPI_ISL_415133
GlobalB	EPI_ISL_415134
GlobalB	EPI_ISL_415135
GlobalB	EPI_ISL_415136
GlobalB	EPI_ISL_415140
GlobalB	EPI_ISL_415141
GlobalB	EPI_ISL_415144
GlobalB	EPI_ISL_417215
GlobalB	EPI_ISL_417216
GlobalB	EPI_ISL_423869
GlobalB	EPI_ISL_423893
GlobalB	EPI_ISL_423898
GlobalB	EPI_ISL_420480
GlobalB	EPI_ISL_424051
GlobalB	EPI_ISL_424122
GlobalB	EPI_ISL_424128
GlobalB	EPI_ISL_424146
GlobalB	EPI_ISL_424164
GlobalB	EPI_ISL_423609
GlobalB	EPI_ISL_420634
GlobalB	EPI_ISL_423653
GlobalB	EPI_ISL_423662
GlobalB	EPI_ISL_423663
GlobalB	EPI_ISL_423668
GlobalB	EPI_ISL_423689
GlobalB	EPI_ISL_423691
GlobalB	EPI_ISL_423699
GlobalB	EPI_ISL_423721
GlobalB	EPI_ISL_423730
GlobalB	EPI_ISL_423802
GlobalB	EPI_ISL_423083
GlobalB	EPI_ISL_425023
GlobalB	EPI_ISL_423226
GlobalB	EPI_ISL_423271
GlobalB	EPI_ISL_423274
GlobalB	EPI_ISL_423289
GlobalB	EPI_ISL_423300
GlobalB	EPI_ISL_423306
GlobalB	EPI_ISL_423322
GlobalB	EPI_ISL_421871
GlobalB	EPI_ISL_423345
GlobalB	EPI_ISL_420674
GlobalB	EPI_ISL_420711
GlobalB	EPI_ISL_423537
GlobalB	EPI_ISL_440486
GlobalB	EPI_ISL_440483
GlobalB	EPI_ISL_440514
GlobalB	EPI_ISL_420065
GlobalB	EPI_ISL_450498
GlobalB	EPI_ISL_420067
GlobalB	EPI_ISL_420540
GlobalB	EPI_ISL_457719
GlobalB	EPI_ISL_457723
GlobalB	EPI_ISL_457725
GlobalB	EPI_ISL_457727
GlobalB	EPI_ISL_457729
GlobalB	EPI_ISL_457735
GlobalB	EPI_ISL_457737
GlobalB	EPI_ISL_457740
GlobalB	EPI_ISL_407079
GlobalB	EPI_ISL_418385
GlobalB	EPI_ISL_418386
GlobalB	EPI_ISL_418387
GlobalB	EPI_ISL_418388
GlobalB	EPI_ISL_418389
GlobalB	EPI_ISL_418390
GlobalB	EPI_ISL_418391
GlobalB	EPI_ISL_418392
GlobalB	EPI_ISL_418393
GlobalB	EPI_ISL_418394
GlobalB	EPI_ISL_418395
GlobalB	EPI_ISL_418396
GlobalB	EPI_ISL_418397
GlobalB	EPI_ISL_418398
GlobalB	EPI_ISL_418399
GlobalB	EPI_ISL_418400
GlobalB	EPI_ISL_418401
GlobalB	EPI_ISL_418402
GlobalB	EPI_ISL_418403
GlobalB	EPI_ISL_418404
GlobalB	EPI_ISL_418405
GlobalB	EPI_ISL_418406
GlobalB	EPI_ISL_418407
GlobalB	EPI_ISL_418408
GlobalB	EPI_ISL_418409
GlobalB	EPI_ISL_418410
GlobalB	EPI_ISL_418411
GlobalB	EPI_ISL_412971
GlobalB	EPI_ISL_414645
GlobalB	EPI_ISL_414642
GlobalB	EPI_ISL_414643
GlobalB	EPI_ISL_413605
GlobalB	EPI_ISL_413602
GlobalB	EPI_ISL_413603
GlobalB	EPI_ISL_413604
GlobalB	EPI_ISL_418430
GlobalB	EPI_ISL_419181
GlobalB	EPI_ISL_419182
GlobalB	EPI_ISL_419186
GlobalB	EPI_ISL_420604
GlobalB	EPI_ISL_420615
GlobalB	EPI_ISL_420616
GlobalB	EPI_ISL_420619
GlobalB	EPI_ISL_420620
GlobalB	EPI_ISL_418219
GlobalB	EPI_ISL_416502
GlobalB	EPI_ISL_416505
GlobalB	EPI_ISL_416507
GlobalB	EPI_ISL_416513
GlobalB	EPI_ISL_443268
GlobalB	EPI_ISL_443278
GlobalB	EPI_ISL_415651
GlobalB	EPI_ISL_437689
GlobalB	EPI_ISL_437690
GlobalB	EPI_ISL_414600
GlobalB	EPI_ISL_414623
GlobalB	EPI_ISL_428348
GlobalB	EPI_ISL_429968
GlobalB	EPI_ISL_418218
GlobalB	EPI_ISL_418220
GlobalB	EPI_ISL_414626
GlobalB	EPI_ISL_414628
GlobalB	EPI_ISL_414629
GlobalB	EPI_ISL_414634
GlobalB	EPI_ISL_415654
GlobalB	EPI_ISL_418236
GlobalB	EPI_ISL_418238
GlobalB	EPI_ISL_406596
GlobalB	EPI_ISL_406597
GlobalB	EPI_ISL_411219
GlobalB	EPI_ISL_408430
GlobalB	EPI_ISL_411218
GlobalB	EPI_ISL_408431
GlobalB	EPI_ISL_415650
GlobalB	EPI_ISL_418240
GlobalB	EPI_ISL_420043
GlobalB	EPI_ISL_420059
GlobalB	EPI_ISL_420060
GlobalB	EPI_ISL_421506
GlobalB	EPI_ISL_421513
GlobalB	EPI_ISL_417335
GlobalB	EPI_ISL_417337
GlobalB	EPI_ISL_414624
GlobalB	EPI_ISL_434626
GlobalB	EPI_ISL_414625
GlobalB	EPI_ISL_410486
GlobalB	EPI_ISL_416746
GlobalB	EPI_ISL_416749
GlobalB	EPI_ISL_428855
GlobalB	EPI_ISL_428856
GlobalB	EPI_ISL_420140
GlobalB	EPI_ISL_420142
GlobalB	EPI_ISL_416479
GlobalB	EPI_ISL_416477
GlobalB	EPI_ISL_415643
GlobalB	EPI_ISL_415642
GlobalB	EPI_ISL_416480
GlobalB	EPI_ISL_415641
GlobalB	EPI_ISL_416478
GlobalB	EPI_ISL_416481
GlobalB	EPI_ISL_415644
GlobalB	EPI_ISL_416482
GlobalB	EPI_ISL_437205
GlobalB	EPI_ISL_437218
GlobalB	EPI_ISL_452103
GlobalB	EPI_ISL_437246
GlobalB	EPI_ISL_437247
GlobalB	EPI_ISL_437249
GlobalB	EPI_ISL_437253
GlobalB	EPI_ISL_437254
GlobalB	EPI_ISL_437259
GlobalB	EPI_ISL_437260
GlobalB	EPI_ISL_437262
GlobalB	EPI_ISL_437265
GlobalB	EPI_ISL_437267
GlobalB	EPI_ISL_437269
GlobalB	EPI_ISL_437273
GlobalB	EPI_ISL_437276
GlobalB	EPI_ISL_451938
GlobalB	EPI_ISL_451942
GlobalB	EPI_ISL_451944
GlobalB	EPI_ISL_420908
GlobalB	EPI_ISL_412912
GlobalB	EPI_ISL_406862
GlobalB	EPI_ISL_450207
GlobalB	EPI_ISL_450206
GlobalB	EPI_ISL_450208
GlobalB	EPI_ISL_450211
GlobalB	EPI_ISL_450210
GlobalB	EPI_ISL_450209
GlobalB	EPI_ISL_414520
GlobalB	EPI_ISL_450200
GlobalB	EPI_ISL_414521
GlobalB	EPI_ISL_450199
GlobalB	EPI_ISL_450201
GlobalB	EPI_ISL_450203
GlobalB	EPI_ISL_450204
GlobalB	EPI_ISL_450205
GlobalB	EPI_ISL_447608
GlobalB	EPI_ISL_447609
GlobalB	EPI_ISL_447610
GlobalB	EPI_ISL_447611
GlobalB	EPI_ISL_447612
GlobalB	EPI_ISL_447613
GlobalB	EPI_ISL_452220
GlobalB	EPI_ISL_452223
GlobalB	EPI_ISL_413488
GlobalB	EPI_ISL_414497
GlobalB	EPI_ISL_414498
GlobalB	EPI_ISL_414499
GlobalB	EPI_ISL_414504
GlobalB	EPI_ISL_414505
GlobalB	EPI_ISL_414506
GlobalB	EPI_ISL_414508
GlobalB	EPI_ISL_414509
GlobalB	EPI_ISL_414574
GlobalB	EPI_ISL_417460
GlobalB	EPI_ISL_417464
GlobalB	EPI_ISL_417465
GlobalB	EPI_ISL_417467
GlobalB	EPI_ISL_419544
GlobalB	EPI_ISL_419547
GlobalB	EPI_ISL_425123
GlobalB	EPI_ISL_425125
GlobalB	EPI_ISL_425139
GlobalB	EPI_ISL_425133
GlobalB	EPI_ISL_422382
GlobalB	EPI_ISL_422404
GlobalB	EPI_ISL_422384
GlobalB	EPI_ISL_422387
GlobalB	EPI_ISL_422405
GlobalB	EPI_ISL_422390
GlobalB	EPI_ISL_422394
GlobalB	EPI_ISL_422397
GlobalB	EPI_ISL_422406
GlobalB	EPI_ISL_422398
GlobalB	EPI_ISL_422399
GlobalB	EPI_ISL_422400
GlobalB	EPI_ISL_422401
GlobalB	EPI_ISL_422402
GlobalB	EPI_ISL_422403
GlobalB	EPI_ISL_430469
GlobalB	EPI_ISL_427043
GlobalB	EPI_ISL_434475
GlobalB	EPI_ISL_434476
GlobalB	EPI_ISL_434478
GlobalB	EPI_ISL_434477
GlobalB	EPI_ISL_434483
GlobalB	EPI_ISL_434481
GlobalB	EPI_ISL_434486
GlobalB	EPI_ISL_437875
GlobalB	EPI_ISL_437902
GlobalB	EPI_ISL_437876
GlobalB	EPI_ISL_447637
GlobalB	EPI_ISL_437882
GlobalB	EPI_ISL_437883
GlobalB	EPI_ISL_437884
GlobalB	EPI_ISL_447641
GlobalB	EPI_ISL_437886
GlobalB	EPI_ISL_437887
GlobalB	EPI_ISL_447643
GlobalB	EPI_ISL_437892
GlobalB	EPI_ISL_437903
GlobalB	EPI_ISL_437904
GlobalB	EPI_ISL_437900
GlobalB	EPI_ISL_437901
GlobalB	EPI_ISL_437906
GlobalB	EPI_ISL_437908
GlobalB	EPI_ISL_447832
GlobalB	EPI_ISL_434457
GlobalB	EPI_ISL_434463
GlobalB	EPI_ISL_434462
GlobalB	EPI_ISL_434456
GlobalB	EPI_ISL_447835
GlobalB	EPI_ISL_437911
GlobalB	EPI_ISL_444998
GlobalB	EPI_ISL_444999
GlobalB	EPI_ISL_445000
GlobalB	EPI_ISL_413857
GlobalB	EPI_ISL_428441
GlobalB	EPI_ISL_428442
GlobalB	EPI_ISL_428447
GlobalB	EPI_ISL_428448
GlobalB	EPI_ISL_428449
GlobalB	EPI_ISL_428457
GlobalB	EPI_ISL_428474
GlobalB	EPI_ISL_413891
GlobalB	EPI_ISL_413893
GlobalB	EPI_ISL_413864
GlobalB	EPI_ISL_429074
GlobalB	EPI_ISL_429079
GlobalB	EPI_ISL_457692
GlobalB	EPI_ISL_444273
GlobalB	EPI_ISL_407313
GlobalB	EPI_ISL_421228
GlobalB	EPI_ISL_421224
GlobalB	EPI_ISL_421221
GlobalB	EPI_ISL_416473
GlobalB	EPI_ISL_416474
GlobalB	EPI_ISL_412026
GlobalB	EPI_ISL_416314
GlobalB	EPI_ISL_416315
GlobalB	EPI_ISL_434560
GlobalB	EPI_ISL_420455
GlobalB	EPI_ISL_417179
GlobalB	EPI_ISL_417180
GlobalB	EPI_ISL_417176
GlobalB	EPI_ISL_417182
GlobalB	EPI_ISL_417183
GlobalB	EPI_ISL_417185
GlobalB	EPI_ISL_417187
GlobalB	EPI_ISL_417177
GlobalB	EPI_ISL_417195
GlobalB	EPI_ISL_417197
GlobalB	EPI_ISL_417199
GlobalB	EPI_ISL_418815
GlobalB	EPI_ISL_419213
GlobalB	EPI_ISL_419214
GlobalB	EPI_ISL_419215
GlobalB	EPI_ISL_419217
GlobalB	EPI_ISL_419219
GlobalB	EPI_ISL_419221
GlobalB	EPI_ISL_419222
GlobalB	EPI_ISL_419223
GlobalB	EPI_ISL_419224
GlobalB	EPI_ISL_419225
GlobalB	EPI_ISL_419226
GlobalB	EPI_ISL_419227
GlobalB	EPI_ISL_419228
GlobalB	EPI_ISL_419231
GlobalB	EPI_ISL_417178
GlobalB	EPI_ISL_419244
GlobalB	EPI_ISL_419245
GlobalB	EPI_ISL_419246
GlobalB	EPI_ISL_419248
GlobalB	EPI_ISL_419249
GlobalB	EPI_ISL_419250
GlobalB	EPI_ISL_419251
GlobalB	EPI_ISL_419252
GlobalB	EPI_ISL_417190
GlobalB	EPI_ISL_434571
GlobalB	EPI_ISL_434563
GlobalB	EPI_ISL_434564
GlobalB	EPI_ISL_434565
GlobalB	EPI_ISL_434566
GlobalB	EPI_ISL_450412
GlobalB	EPI_ISL_434567
GlobalB	EPI_ISL_434568
GlobalB	EPI_ISL_434569
GlobalB	EPI_ISL_434570
GlobalB	EPI_ISL_450409
GlobalB	EPI_ISL_450410
GlobalB	EPI_ISL_417064
GlobalB	EPI_ISL_412029
GlobalB	EPI_ISL_412030
GlobalB	EPI_ISL_412028
GlobalB	EPI_ISL_450404
GlobalB	EPI_ISL_450405
GlobalB	EPI_ISL_417443
GlobalB	EPI_ISL_435420
GlobalB	EPI_ISL_435421
GlobalB	EPI_ISL_435422
GlobalB	EPI_ISL_435423
GlobalB	EPI_ISL_435419
GlobalB	EPI_ISL_435403
GlobalB	EPI_ISL_435404
GlobalB	EPI_ISL_435426
GlobalB	EPI_ISL_435405
GlobalB	EPI_ISL_435406
GlobalB	EPI_ISL_435407
GlobalB	EPI_ISL_435409
GlobalB	EPI_ISL_435410
GlobalB	EPI_ISL_435411
GlobalB	EPI_ISL_435431
GlobalB	EPI_ISL_435416
GlobalB	EPI_ISL_435417
GlobalB	EPI_ISL_435412
GlobalB	EPI_ISL_435413
GlobalB	EPI_ISL_435414
GlobalB	EPI_ISL_435415
GlobalB	EPI_ISL_435428
GlobalB	EPI_ISL_435429
GlobalB	EPI_ISL_435430
GlobalB	EPI_ISL_435425
GlobalB	EPI_ISL_416426
GlobalB	EPI_ISL_418183
GlobalB	EPI_ISL_416744
GlobalB	EPI_ISL_417780
GlobalB	EPI_ISL_417782
GlobalB	EPI_ISL_417765
GlobalB	EPI_ISL_417771
GlobalB	EPI_ISL_417797
GlobalB	EPI_ISL_417762
GlobalB	EPI_ISL_417600
GlobalB	EPI_ISL_417604
GlobalB	EPI_ISL_417767
GlobalB	EPI_ISL_417627
GlobalB	EPI_ISL_417628
GlobalB	EPI_ISL_417776
GlobalB	EPI_ISL_417666
GlobalB	EPI_ISL_417667
GlobalB	EPI_ISL_417843
GlobalB	EPI_ISL_424379
GlobalB	EPI_ISL_424413
GlobalB	EPI_ISL_424416
GlobalB	EPI_ISL_417673
GlobalB	EPI_ISL_417848
GlobalB	EPI_ISL_417751
GlobalB	EPI_ISL_424496
GlobalB	EPI_ISL_417850
GlobalB	EPI_ISL_424543
GlobalB	EPI_ISL_424566
GlobalB	EPI_ISL_417687
GlobalB	EPI_ISL_424577
GlobalB	EPI_ISL_424581
GlobalB	EPI_ISL_424607
GlobalB	EPI_ISL_417856
GlobalB	EPI_ISL_417858
GlobalB	EPI_ISL_417859
GlobalB	EPI_ISL_417862
GlobalB	EPI_ISL_417873
GlobalB	EPI_ISL_417768
GlobalB	EPI_ISL_413522
GlobalB	EPI_ISL_413523
GlobalB	EPI_ISL_421662
GlobalB	EPI_ISL_421668
GlobalB	EPI_ISL_424362
GlobalB	EPI_ISL_421669
GlobalB	EPI_ISL_424363
GlobalB	EPI_ISL_447558
GlobalB	EPI_ISL_447556
GlobalB	EPI_ISL_447847
GlobalB	EPI_ISL_450325
GlobalB	EPI_ISL_435063
GlobalB	EPI_ISL_435108
GlobalB	EPI_ISL_435110
GlobalB	EPI_ISL_435061
GlobalB	EPI_ISL_435105
GlobalB	EPI_ISL_435064
GlobalB	EPI_ISL_435067
GlobalB	EPI_ISL_435085
GlobalB	EPI_ISL_435086
GlobalB	EPI_ISL_435100
GlobalB	EPI_ISL_435090
GlobalB	EPI_ISL_435095
GlobalB	EPI_ISL_435096
GlobalB	EPI_ISL_436416
GlobalB	EPI_ISL_436421
GlobalB	EPI_ISL_454529
GlobalB	EPI_ISL_454531
GlobalB	EPI_ISL_454536
GlobalB	EPI_ISL_454565
GlobalB	EPI_ISL_455643
GlobalB	EPI_ISL_430464
GlobalB	EPI_ISL_437537
GlobalB	EPI_ISL_458079
GlobalB	EPI_ISL_458081
GlobalB	EPI_ISL_437187
GlobalB	EPI_ISL_437189
GlobalB	EPI_ISL_435281
GlobalB	EPI_ISL_437190
GlobalB	EPI_ISL_437191
GlobalB	EPI_ISL_435282
GlobalB	EPI_ISL_435283
GlobalB	EPI_ISL_424349
GlobalB	EPI_ISL_437512
GlobalB	EPI_ISL_445088
[truncated: 2,178 more rows]
